# Supplementary material for: Genome-wide association study revealed a promising region and candidate genes for eggshell quality in an F2 resource population
Source: BMC Genomics. 2015 Jul 31;16(1):565. doi: 10.1186/s12864-015-1795-7 (PMC4521446; doi:10.1186/s12864-015-1795-7)
Supplement: Additional file 2: — Table S1. Summary of genetic analysis for eggshell thickness at different wks of age. Table S2. Summary of genetic analysis for eggshell strength at different wks of age. Table S3. Genome-wide significant SNPs for eggshell weight (ESW), eggshell thickness (EST) and eggshell strength (ESS) at different age by univariate model. Table S4. Genome-wide significant SNPs for eggshell weight (ESW),eggshell thickness (EST) and eggshell strength (ESS) by multivariate model. (XLSX 1372 kb). Table S5. Significant loci that located on 3’ or 5’ UTRs. [file 12864_2015_1795_MOESM2_ESM.xlsx]

## Sheet: Table S1
Table S1 Genome-wide significant SNPs for eggshell weight(ESW),eggshell thickness(EST) and eggshell strength(ESS) at different age by univariate model
Traits	Chr.	rs	Position	Minor/Major allele	AF	beta	se	p_value
ESW18	4	rs315270535	75955611	T/C	0.14	0.353858	0.0629464	2.00959e-09
ESW32	1	rs314157057	65800769	A/G	0.485	-0.354061	0.0546519	1.26166e-10
ESW32	1	rs15298524	65689597	C/T	0.485	-0.350866	0.0545371	1.68377e-10
ESW32	1	rs314415559	64850406	G/A	0.484	-0.350823	0.054468	1.60617e-10
ESW32	1	rs15298676	65790076	T/C	0.486	-0.35067	0.0546763	1.91294e-10
ESW32	1	rs312991679	65678784	T/C	0.484	-0.348394	0.0544796	2.15427e-10
ESW32	1	rs314238445	65692509	A/G	0.484	-0.347873	0.054414	2.17983e-10
ESW32	1	rs314510023	64915232	A/G	0.467	-0.342167	0.0538153	2.72088e-10
ESW32	1	rs316868864	65678981	C/G	0.485	-0.344786	0.0543754	3.03617e-10
ESW32	1	rs315549239	65674415	C/T	0.485	-0.345496	0.0545407	3.15717e-10
ESW32	1	rs313574325	65735450	T/G	0.485	-0.342905	0.0546353	4.55767e-10
ESW32	1	rs13879664	65645892	C/T	0.485	-0.342825	0.0546651	4.69896e-10
ESW32	1	rs14837734	65297331	C/T	0.485	-0.34283	0.0547909	5.13857e-10
ESW32	1	rs312653027	65423164	C/T	0.487	-0.34077	0.0543758	4.83027e-10
ESW32	1	rs15298492	65677798	G/A	0.486	-0.341644	0.054628	5.23729e-10
ESW32	1	rs312608220	65805416	C/T	0.486	-0.34173	0.0546599	5.30538e-10
ESW32	1	rs13879715	65708667	A/G	0.486	-0.341929	0.0547362	5.4761e-10
ESW32	1	rs316738694	65667053	C/A	0.484	-0.340582	0.0546138	5.8519e-10
ESW32	1	rs316361510	64950566	G/T	0.467	-0.333994	0.0533078	4.87807e-10
ESW32	1	rs315184485	64782968	C/T	0.486	-0.341552	0.0546709	5.45682e-10
ESW32	1	rs316093571	64783654	G/A	0.486	-0.341552	0.0546709	5.45682e-10
ESW32	1	rs317774912	64783815	A/G	0.486	-0.341552	0.0546709	5.45682e-10
ESW32	1	rs313003853	65585100	G/C	0.486	-0.340168	0.0546259	6.18724e-10
ESW32	1	rs314079127	65281397	A/G	0.486	-0.340109	0.0547597	6.84652e-10
ESW32	1	rs13879631	65601004	T/C	0.486	-0.339782	0.0547378	6.99633e-10
ESW32	1	rs313178608	65606226	T/C	0.486	-0.339782	0.0547378	6.99633e-10
ESW32	1	rs14837849	65378080	T/C	0.486	-0.339492	0.0548129	7.61933e-10
ESW32	1	rs314755275	65508958	G/A	0.486	-0.338549	0.054627	7.44218e-10
ESW32	1	rs313964418	64942172	G/T	0.469	-0.33473	0.0538978	6.86653e-10
ESW32	1	rs317059468	65706913	A/C	0.486	-0.339122	0.0547238	7.46493e-10
ESW32	1	rs317510691	64858184	A/T	0.484	-0.33733	0.0544525	7.55911e-10
ESW32	1	rs13879399	65395978	G/A	0.485	-0.338593	0.0547831	8.25958e-10
ESW32	1	rs313475466	65396894	A/T	0.485	-0.338593	0.0547831	8.25958e-10
ESW32	1	rs317992840	65370449	T/A	0.483	-0.336753	0.0545026	8.35952e-10
ESW32	1	rs317025978	65369528	C/T	0.485	-0.338227	0.0548367	8.93361e-10
ESW32	1	rs312720983	64762549	T/G	0.484	-0.336633	0.054461	8.23098e-10
ESW32	1	rs318185317	65820757	G/A	0.485	-0.336295	0.0545239	8.93582e-10
ESW32	1	rs13879272	65303816	A/G	0.486	-0.338053	0.0548516	9.20357e-10
ESW32	1	rs14837805	65346930	T/C	0.486	-0.338053	0.0548516	9.20357e-10
ESW32	1	rs15298314	65620033	A/C	0.485	-0.33517	0.0543023	8.69454e-10
ESW32	1	rs314853018	65760440	C/T	0.501	0.330548	0.0538369	1.06171e-09
ESW32	1	rs14837948	65457210	T/C	0.485	-0.337084	0.0547545	9.59523e-10
ESW32	1	rs312638925	65476702	T/C	0.485	-0.337084	0.0547545	9.59523e-10
ESW32	1	rs13879492	65477761	G/A	0.485	-0.337084	0.0547545	9.59523e-10
ESW32	1	rs15297968	65515004	T/C	0.485	-0.336852	0.054716	9.59052e-10
ESW32	1	rs13879558	65521525	A/C	0.485	-0.336852	0.054716	9.59052e-10
ESW32	1	rs313798706	65529004	T/C	0.485	-0.336852	0.054716	9.59052e-10
ESW32	1	rs317013427	65544577	G/A	0.485	-0.336852	0.054716	9.59052e-10
ESW32	1	rs312503789	65545044	T/G	0.485	-0.336852	0.054716	9.59052e-10
ESW32	1	rs317271503	65549996	T/C	0.485	-0.336852	0.054716	9.59052e-10
ESW32	1	rs318192685	65558759	T/C	0.485	-0.336852	0.054716	9.59052e-10
ESW32	1	rs317197371	65568098	T/C	0.485	-0.336852	0.054716	9.59052e-10
ESW32	1	rs15298175	65578500	T/C	0.485	-0.336852	0.054716	9.59052e-10
ESW32	1	rs312987487	67046301	T/C	0.421	0.295189	0.0480918	1.07327e-09
ESW32	1	rs316614857	65648838	C/T	0.485	-0.336747	0.0547055	9.63297e-10
ESW32	1	rs313241347	64778590	C/A	0.484	-0.3358	0.0545379	9.54156e-10
ESW32	1	rs314985445	65238478	C/T	0.486	-0.337141	0.0547386	9.42998e-10
ESW32	1	rs314068565	65242610	C/T	0.486	-0.337141	0.0547386	9.42998e-10
ESW32	1	rs13879232	65244303	A/G	0.486	-0.337141	0.0547386	9.42998e-10
ESW32	1	rs312738495	65186203	A/G	0.486	-0.336448	0.0546875	9.83924e-10
ESW32	1	rs314418943	65193520	T/C	0.486	-0.336448	0.0546875	9.83924e-10
ESW32	1	rs313186424	65195402	A/G	0.486	-0.336448	0.0546875	9.83924e-10
ESW32	1	rs318006266	65412889	C/T	0.485	-0.336476	0.0548026	1.06196e-09
ESW32	1	rs15297593	65430382	C/T	0.485	-0.336476	0.0548026	1.06196e-09
ESW32	1	rs13658080	65595890	G/A	0.485	-0.331698	0.0540121	1.05289e-09
ESW32	1	rs313394087	64842893	G/T	0.483	-0.334175	0.0543358	9.96288e-10
ESW32	1	rs313922305	65483666	C/A	0.485	-0.335715	0.0547399	1.10767e-09
ESW32	1	rs316942643	65497395	C/A	0.485	-0.335715	0.0547399	1.10767e-09
ESW32	1	rs14837622	65199288	T/C	0.486	-0.334089	0.0544086	1.05814e-09
ESW32	1	rs13657966	65372700	C/T	0.485	-0.335552	0.0548349	1.20381e-09
ESW32	1	rs315295391	65824568	T/C	0.485	-0.333828	0.0545823	1.22809e-09
ESW32	1	rs318182434	65828551	G/A	0.485	-0.333828	0.0545823	1.22809e-09
ESW32	1	rs313858207	64303757	C/T	0.486	-0.335959	0.054829	1.14568e-09
ESW32	1	rs317192485	65881806	C/A	0.484	-0.332895	0.054553	1.33621e-09
ESW32	1	rs317180741	65891294	T/C	0.484	-0.332895	0.054553	1.33621e-09
ESW32	1	rs312848818	64611224	A/G	0.466	-0.33095	0.053986	1.12564e-09
ESW32	1	rs318207061	64684911	G/T	0.485	-0.335588	0.0548254	1.19116e-09
ESW32	1	rs314912276	64697740	A/G	0.485	-0.335588	0.0548254	1.19116e-09
ESW32	1	rs314877876	64717353	C/T	0.485	-0.335588	0.0548254	1.19116e-09
ESW32	1	rs317471041	64717501	C/T	0.485	-0.335588	0.0548254	1.19116e-09
ESW32	1	rs313936861	64843414	A/G	0.484	-0.331879	0.0544292	1.37594e-09
ESW32	1	rs14837369	64909130	T/G	0.485	-0.332579	0.0545064	1.34105e-09
ESW32	1	rs314899949	65138448	T/G	0.487	-0.332302	0.0545105	1.38707e-09
ESW32	1	rs14837554	65131561	T/C	0.485	-0.332789	0.0547061	1.50056e-09
ESW32	1	rs313500469	65142829	T/C	0.485	-0.332789	0.0547061	1.50056e-09
ESW32	1	rs313889350	65744890	G/A	0.5	0.325703	0.0538404	1.84215e-09
ESW32	1	rs15296268	64742265	G/A	0.485	-0.333542	0.0548215	1.492e-09
ESW32	1	rs315065929	65185747	A/G	0.485	-0.332397	0.0547826	1.65025e-09
ESW32	1	rs312746495	65495854	G/A	0.485	-0.33076	0.0546262	1.78121e-09
ESW32	1	rs15295269	64290888	T/C	0.486	-0.333668	0.0550011	1.6603e-09
ESW32	1	rs318227566	66241649	A/G	0.427	0.305602	0.0505751	1.92066e-09
ESW32	1	rs318197780	65845940	A/G	0.498	-0.321178	0.0534262	2.31441e-09
ESW32	1	rs316081188	64913922	A/G	0.466	-0.326201	0.0538689	1.77592e-09
ESW32	1	rs317967319	64918054	C/T	0.466	-0.326201	0.0538689	1.77592e-09
ESW32	1	rs312660760	65894196	C/T	0.485	-0.328867	0.0546289	2.20035e-09
ESW32	1	rs317723767	64726287	A/C	0.483	-0.329904	0.0546954	2.05122e-09
ESW32	1	rs15298515	65687288	T/C	0.348	0.304291	0.0508512	2.73309e-09
ESW32	1	rs317588128	64988408	C/A	0.467	-0.325294	0.0537966	1.87228e-09
ESW32	1	rs315758677	65151994	A/G	0.467	-0.325234	0.0539567	2.1009e-09
ESW32	1	rs313168185	65152452	T/C	0.467	-0.325234	0.0539567	2.1009e-09
ESW32	1	rs313618269	65890020	T/G	0.5	0.318985	0.053525	3.16271e-09
ESW32	1	rs312347405	64287542	C/G	0.487	-0.329376	0.0548464	2.40244e-09
ESW32	1	rs312328176	64738232	C/T	0.484	-0.327797	0.0546864	2.5713e-09
ESW32	1	rs315282652	64277293	T/C	0.486	-0.329478	0.0549063	2.4712e-09
ESW32	1	rs315716101	64108384	C/A	0.486	-0.32935	0.054989	2.64536e-09
ESW32	1	rs314843856	64523506	A/G	0.484	-0.327787	0.0548779	2.91807e-09
ESW32	1	rs314770012	64949898	C/T	0.467	-0.322702	0.0537106	2.36328e-09
ESW32	1	rs318030288	64160565	C/T	0.487	-0.32914	0.0549643	2.66338e-09
ESW32	1	rs313277240	64387706	T/G	0.467	-0.325013	0.0542037	2.54018e-09
ESW32	1	rs315014936	64537698	A/G	0.467	-0.325248	0.0542671	2.58161e-09
ESW32	1	rs315155735	64297993	T/G	0.486	-0.325111	0.0543958	2.85345e-09
ESW32	1	rs313515599	67078806	C/T	0.434	0.291673	0.0490143	3.33302e-09
ESW32	1	rs317536823	64412151	T/C	0.466	-0.324764	0.0542621	2.71439e-09
ESW32	1	rs314314223	64257556	A/G	0.486	-0.328929	0.0550141	2.81545e-09
ESW32	1	rs313675089	64993438	A/G	0.467	-0.322081	0.0537973	2.68456e-09
ESW32	1	rs314253147	64998663	G/A	0.467	-0.322081	0.0537973	2.68456e-09
ESW32	1	rs14837456	65026872	G/T	0.467	-0.322081	0.0537973	2.68456e-09
ESW32	1	rs313591339	65032042	G/A	0.467	-0.322081	0.0537973	2.68456e-09
ESW32	1	rs317151946	65033359	T/C	0.467	-0.322081	0.0537973	2.68456e-09
ESW32	1	rs312655843	64615669	G/A	0.484	-0.326954	0.0548186	3.07457e-09
ESW32	1	rs13879855	65859147	G/A	0.501	0.318785	0.0537381	3.72306e-09
ESW32	1	rs13879003	64616718	A/G	0.465	-0.322569	0.0540479	3.00344e-09
ESW32	1	rs13657716	64438556	G/A	0.485	-0.328147	0.0549856	3.00935e-09
ESW32	1	rs315848726	64456043	G/A	0.485	-0.328147	0.0549856	3.00935e-09
ESW32	1	rs15295146	64236306	G/A	0.486	-0.32846	0.0550404	3.01406e-09
ESW32	1	rs314450220	64253827	G/T	0.486	-0.32846	0.0550404	3.01406e-09
ESW32	1	rs313069192	64255227	C/T	0.486	-0.32846	0.0550404	3.01406e-09
ESW32	1	rs316177028	64267610	T/C	0.486	-0.32846	0.0550404	3.01406e-09
ESW32	1	rs315747579	64273835	C/T	0.486	-0.32846	0.0550404	3.01406e-09
ESW32	1	rs13880232	66310825	G/A	0.427	0.302123	0.0507934	3.3871e-09
ESW32	1	rs317798017	65741704	A/G	0.499	0.319796	0.0539344	3.78635e-09
ESW32	1	rs313778295	64800654	A/G	0.482	-0.322183	0.0542094	3.48486e-09
ESW32	1	rs316659368	65080884	C/A	0.486	-0.32555	0.054711	3.34139e-09
ESW32	1	rs312906209	65082178	T/C	0.486	-0.32555	0.054711	3.34139e-09
ESW32	1	rs313644889	65085510	C/T	0.486	-0.32555	0.054711	3.34139e-09
ESW32	1	rs315355597	65029700	C/A	0.466	-0.317755	0.0533378	3.20376e-09
ESW32	1	rs316858541	64171880	G/A	0.487	-0.327095	0.0550017	3.40914e-09
ESW32	1	rs314674024	65110734	A/T	0.486	-0.324319	0.0546063	3.57051e-09
ESW32	1	rs317788868	64415641	C/T	0.468	-0.322779	0.0543083	3.4817e-09
ESW32	1	rs316345731	65120129	C/A	0.466	-0.321434	0.0540871	3.49334e-09
ESW32	1	rs15296966	65110160	C/T	0.467	-0.320943	0.0540101	3.50625e-09
ESW32	1	rs14837536	65119926	C/T	0.467	-0.320943	0.0540101	3.50625e-09
ESW32	1	rs314034860	65841622	A/G	0.5	0.316042	0.0537539	5.08979e-09
ESW32	1	rs317121196	64193313	G/A	0.485	-0.323816	0.0548279	4.34845e-09
ESW32	1	rs313716617	64375958	C/T	0.466	-0.319721	0.0541009	4.25513e-09
ESW32	1	rs318056363	64387225	C/T	0.466	-0.319721	0.0541009	4.25513e-09
ESW32	1	rs317286249	64389382	G/C	0.466	-0.319721	0.0541009	4.25513e-09
ESW32	1	rs314533153	65895106	T/C	0.486	-0.321886	0.0546584	4.80846e-09
ESW32	1	rs317985026	64730953	A/G	0.482	-0.322414	0.054671	4.5783e-09
ESW32	1	rs316688415	65897137	T/C	0.486	-0.32051	0.0544349	4.84018e-09
ESW32	1	rs317270417	64156901	C/T	0.485	-0.323336	0.0548211	4.56032e-09
ESW32	1	rs316438082	64178384	G/A	0.485	-0.323336	0.0548211	4.56032e-09
ESW32	1	rs13879021	64628007	C/T	0.483	-0.32132	0.0544407	4.44841e-09
ESW32	1	rs314225702	64631852	T/C	0.464	-0.319504	0.0541134	4.39244e-09
ESW32	1	rs15298757	65842323	A/G	0.5	0.315579	0.0538364	5.64623e-09
ESW32	1	rs313208694	65849076	A/G	0.5	0.315579	0.0538364	5.64623e-09
ESW32	1	rs15298805	65853516	G/A	0.5	0.315579	0.0538364	5.64623e-09
ESW32	1	rs315000258	64604287	C/T	0.465	-0.319218	0.0540919	4.46999e-09
ESW32	1	rs313655025	64098735	T/C	0.467	-0.319511	0.0540925	4.33008e-09
ESW32	1	rs14838262	65721212	C/T	0.499	0.316379	0.0539448	5.54591e-09
ESW32	1	rs313378116	64150250	T/C	0.468	-0.319409	0.0540781	4.33844e-09
ESW32	1	rs317625384	64184709	T/C	0.468	-0.319409	0.0540781	4.33844e-09
ESW32	1	rs14836638	64060778	T/C	0.485	-0.321843	0.054718	5.01732e-09
ESW32	1	rs316721036	65865169	T/C	0.501	0.314058	0.0537412	6.27316e-09
ESW32	1	rs316020447	65891234	A/G	0.501	0.314058	0.0537412	6.27316e-09
ESW32	1	rs312665342	65891488	T/C	0.501	0.314058	0.0537412	6.27316e-09
ESW32	1	rs13878795	64428919	T/G	0.466	-0.320012	0.0542207	4.45326e-09
ESW32	1	rs13878798	64430601	G/C	0.466	-0.320012	0.0542207	4.45326e-09
ESW32	1	rs313021421	65075562	G/A	0.467	-0.318029	0.053954	4.65755e-09
ESW32	1	rs13879206	65080240	G/A	0.467	-0.318029	0.053954	4.65755e-09
ESW32	1	rs314154731	65085741	G/A	0.467	-0.318029	0.053954	4.65755e-09
ESW32	1	rs314309605	65089987	T/C	0.467	-0.318029	0.053954	4.65755e-09
ESW32	1	rs13879213	65091390	T/C	0.467	-0.318029	0.053954	4.65755e-09
ESW32	1	rs314680216	65092429	G/A	0.467	-0.318029	0.053954	4.65755e-09
ESW32	1	rs315605902	64463116	G/A	0.484	-0.3225	0.0548548	5.09781e-09
ESW32	1	rs312562286	64213795	G/A	0.485	-0.322693	0.0549006	5.1401e-09
ESW32	1	rs13878631	64214392	G/T	0.485	-0.322693	0.0549006	5.1401e-09
ESW32	1	rs312872559	64216738	C/A	0.485	-0.322693	0.0549006	5.1401e-09
ESW32	1	rs13657655	64221163	C/T	0.485	-0.322693	0.0549006	5.1401e-09
ESW32	1	rs314359563	64222954	A/G	0.485	-0.322693	0.0549006	5.1401e-09
ESW32	1	rs313084666	64229831	A/G	0.485	-0.322693	0.0549006	5.1401e-09
ESW32	1	rs15294675	64039423	G/T	0.487	-0.323398	0.0549634	4.95752e-09
ESW32	1	rs316055267	64318542	A/T	0.485	-0.323971	0.0550712	4.99044e-09
ESW32	1	rs314739765	64618665	G/A	0.464	-0.317811	0.0540264	4.99819e-09
ESW32	1	rs316182113	64454015	A/G	0.464	-0.316544	0.0538559	5.14469e-09
ESW32	1	rs314947877	65043835	A/G	0.486	-0.321252	0.0546138	5.0057e-09
ESW32	1	rs14836806	64266561	A/C	0.486	-0.322712	0.054895	5.11128e-09
ESW32	1	rs15296908	65059916	C/T	0.467	-0.316491	0.0537842	4.94077e-09
ESW32	1	rs316734946	65391659	T/C	0.5	0.315724	0.0539595	6.01253e-09
ESW32	1	rs314141980	64239152	G/A	0.467	-0.318645	0.054146	4.9272e-09
ESW32	1	rs316684911	64193351	A/T	0.485	-0.321461	0.0548504	5.68384e-09
ESW32	1	rs314476388	65061422	A/G	0.467	-0.315408	0.0538908	5.95626e-09
ESW32	1	rs315022620	64294344	C/T	0.466	-0.315785	0.0540031	6.141e-09
ESW32	1	rs314316668	64311207	C/T	0.468	-0.316194	0.0541952	6.63433e-09
ESW32	1	rs317733946	65839508	G/A	0.5	0.311582	0.0538089	8.57004e-09
ESW32	1	rs313474871	64081204	T/C	0.465	-0.313972	0.0539628	7.28849e-09
ESW32	1	rs317130758	64123485	C/T	0.466	-0.314183	0.0539803	7.20212e-09
ESW32	1	rs317274966	64129670	A/G	0.466	-0.314071	0.0539679	7.23381e-09
ESW32	1	rs312278736	64144499	G/A	0.466	-0.314071	0.0539679	7.23381e-09
ESW32	1	rs317157112	64151882	G/A	0.466	-0.314071	0.0539679	7.23381e-09
ESW32	1	rs13878574	64166591	G/C	0.466	-0.314071	0.0539679	7.23381e-09
ESW32	1	rs316682863	64185954	C/A	0.466	-0.313922	0.0539611	7.32027e-09
ESW32	1	rs317158141	65041414	C/T	0.467	-0.313799	0.0538578	6.94913e-09
ESW32	1	rs312421589	65052598	C/G	0.467	-0.313799	0.0538578	6.94913e-09
ESW32	1	rs13878630	64214330	A/G	0.485	-0.318883	0.0549141	7.78829e-09
ESW32	1	rs314549361	65815578	A/G	0.499	-0.316731	0.0544714	7.44619e-09
ESW32	1	rs315448761	64447069	A/G	0.465	-0.314787	0.0541217	7.37467e-09
ESW32	1	rs315472116	64499871	G/T	0.467	-0.316186	0.0542841	7.0228e-09
ESW32	1	rs314447104	66727018	G/A	0.394	0.295856	0.0511946	9.16168e-09
ESW32	1	rs316925189	67070880	T/C	0.42	0.278624	0.048195	9.04904e-09
ESW32	1	rs313922191	65865496	G/T	0.5	0.31025	0.0538269	1.00063e-08
ESW32	1	rs316381240	65868415	G/A	0.5	0.31025	0.0538269	1.00063e-08
ESW32	1	rs318006072	65083765	A/G	0.469	-0.312968	0.05382	7.42639e-09
ESW32	1	rs312349533	66027503	A/G	0.481	-0.312227	0.0540915	9.53372e-09
ESW32	1	rs316448873	63802187	A/G	0.486	-0.318964	0.0549419	7.85525e-09
ESW32	1	rs13878251	63853978	A/G	0.486	-0.318964	0.0549419	7.85525e-09
ESW32	1	rs317563239	64229494	T/C	0.466	-0.313345	0.0540391	8.1818e-09
ESW32	1	rs313730290	64269016	G/T	0.466	-0.313345	0.0540391	8.1818e-09
ESW32	1	rs315825569	64280786	C/G	0.466	-0.313345	0.0540391	8.1818e-09
ESW32	1	rs316673481	65054343	G/A	0.467	-0.312726	0.0538892	7.9637e-09
ESW32	1	rs15298747	65840993	C/A	0.5	0.30981	0.0538149	1.04145e-08
ESW32	1	rs13879709	65699643	A/G	0.346	0.291987	0.0509445	1.20674e-08
ESW32	1	rs313817094	65864209	T/C	0.5	0.307601	0.0536257	1.17511e-08
ESW32	1	rs315265653	66750322	G/A	0.396	0.293867	0.0511786	1.1357e-08
ESW32	1	rs13878547	64148059	G/T	0.466	-0.311277	0.0539652	9.76285e-09
ESW32	1	rs317836595	63783893	G/A	0.468	-0.312777	0.0540765	8.90344e-09
ESW32	1	rs314542988	64226618	T/C	0.489	-0.31426	0.0545853	1.03978e-08
ESW32	1	rs314096760	64635336	G/A	0.463	-0.310647	0.0538446	9.69407e-09
ESW32	1	rs15298664	65783541	G/A	0.332	0.290378	0.0509195	1.42399e-08
ESW32	1	rs15294436	63897428	C/T	0.467	-0.312375	0.0540971	9.41559e-09
ESW32	1	rs317577390	66991612	A/G	0.394	0.289378	0.0504239	1.15607e-08
ESW32	1	rs13879918	65939907	G/A	0.485	-0.31219	0.0544359	1.18237e-08
ESW32	1	rs15295417	64359824	C/T	0.463	-0.310644	0.054058	1.10639e-08
ESW32	1	rs15295525	64436689	T/C	0.485	-0.315706	0.0549624	1.12222e-08
ESW32	1	rs314973922	65700468	T/C	0.345	0.290334	0.0509707	1.47903e-08
ESW32	1	rs313803665	64164098	A/G	0.466	-0.309108	0.0539362	1.20998e-08
ESW32	1	rs313390107	64130154	A/C	0.465	-0.309005	0.0539518	1.23523e-08
ESW32	1	rs317030460	65795984	A/G	0.332	0.288398	0.0509081	1.76625e-08
ESW32	1	rs317616582	65955253	A/G	0.486	-0.310899	0.0545359	1.43947e-08
ESW32	1	rs317106037	65697652	T/C	0.346	0.289272	0.0509784	1.6745e-08
ESW32	1	rs314256877	63835463	G/T	0.484	-0.31299	0.0547793	1.33708e-08
ESW32	1	rs315052225	63774029	A/G	0.467	-0.310472	0.0541312	1.17858e-08
ESW32	1	rs13880628	66742172	A/G	0.387	0.288839	0.0507943	1.56302e-08
ESW32	1	rs13880920	67062315	T/G	0.417	0.275569	0.0484221	1.52304e-08
ESW32	1	rs313195183	66990640	C/G	0.391	0.286111	0.0502414	1.49053e-08
ESW32	1	rs317222398	64196733	C/T	0.467	-0.307386	0.05385	1.37967e-08
ESW32	1	rs13879682	65670732	C/T	0.346	0.288459	0.0510103	1.87133e-08
ESW32	1	rs317555701	67212587	C/G	0.458	0.291739	0.0514659	1.73102e-08
ESW32	1	rs312591879	63684508	A/C	0.467	-0.308979	0.0540604	1.32348e-08
ESW32	1	rs312502759	63730601	T/C	0.465	-0.306708	0.0539382	1.56444e-08
ESW32	1	rs316819198	64202236	A/G	0.468	-0.299705	0.0527298	1.587e-08
ESW32	1	rs313794943	66051156	C/T	0.485	-0.3098	0.0547813	1.86821e-08
ESW32	1	rs317704318	65963324	T/G	0.486	-0.308667	0.0545488	1.83309e-08
ESW32	1	rs315293252	63863290	A/C	0.466	-0.305789	0.0538579	1.6433e-08
ESW32	1	rs316192115	65979184	G/A	0.486	-0.308873	0.0546404	1.89387e-08
ESW32	1	rs15299283	66050566	A/G	0.482	-0.307265	0.0544614	2.01556e-08
ESW32	1	rs315092952	66726065	A/G	0.396	0.288584	0.0511504	2.01573e-08
ESW32	1	rs13658203	65879472	G/A	0.5	0.302632	0.0538033	2.22116e-08
ESW32	1	rs13658519	66755581	A/T	0.396	0.288389	0.0511599	2.07212e-08
ESW32	1	rs314803206	67045321	G/T	0.395	0.284035	0.0503123	1.97522e-08
ESW32	1	rs315776162	65403622	C/A	0.349	0.287366	0.0511493	2.30573e-08
ESW32	1	rs313837922	63740085	C/T	0.466	-0.306076	0.0540128	1.74953e-08
ESW32	1	rs13879736	65725758	T/C	0.347	0.285237	0.0507976	2.34533e-08
ESW32	1	rs14839673	67038518	T/A	0.395	0.279941	0.0497453	2.18735e-08
ESW32	1	rs317866966	63748926	A/G	0.466	-0.305267	0.0540304	1.92562e-08
ESW32	1	rs315016302	64384753	C/T	0.469	-0.30582	0.0540874	1.87931e-08
ESW32	1	rs318044240	67262782	C/T	0.458	0.288882	0.0515239	2.45965e-08
ESW32	1	rs312746823	66738285	T/G	0.404	0.277325	0.0495121	2.5388e-08
ESW32	1	rs13658187	65831208	G/A	0.318	0.282043	0.0507068	3.16113e-08
ESW32	1	rs318161724	65613780	T/C	0.346	0.284756	0.0510478	2.88921e-08
ESW32	1	rs13878174	63744097	A/G	0.481	-0.299744	0.0533058	2.24225e-08
ESW32	1	rs317502858	65234567	G/A	0.347	0.285835	0.05126	2.92271e-08
ESW32	1	rs312715298	65397758	A/C	0.347	0.285401	0.0512247	2.99984e-08
ESW32	1	rs317184693	66037648	A/G	0.481	-0.303829	0.0544095	2.79515e-08
ESW32	1	rs315311716	63434838	A/C	0.485	-0.30792	0.0548079	2.30591e-08
ESW32	1	rs316961601	65440579	A/G	0.348	0.284134	0.0510473	3.09324e-08
ESW32	1	rs316402872	67069998	A/G	0.419	0.269486	0.0483139	2.89589e-08
ESW32	1	rs315360434	65655441	G/A	0.346	0.28363	0.0510449	3.26487e-08
ESW32	1	rs312331850	67002720	A/G	0.393	0.282212	0.0505479	2.8116e-08
ESW32	1	rs317886931	63531113	G/A	0.486	-0.307307	0.0548254	2.48148e-08
ESW32	1	rs15299661	66255829	C/A	0.482	-0.303829	0.0546189	3.1527e-08
ESW32	1	rs315206656	67015981	T/C	0.393	0.281348	0.0504879	2.98249e-08
ESW32	1	rs317525285	66971254	A/T	0.394	0.281225	0.0506291	3.29921e-08
ESW32	1	rs314963824	63925133	G/T	0.499	0.304503	0.0545561	2.83708e-08
ESW32	1	rs315433980	64934275	A/G	0.486	0.303237	0.0543549	2.87957e-08
ESW32	1	rs13879961	65967095	A/G	0.351	0.272688	0.0494578	4.15018e-08
ESW32	1	rs314845060	66108684	C/G	0.481	-0.302	0.0544761	3.50673e-08
ESW32	1	rs315179918	66115114	A/C	0.481	-0.302	0.0544761	3.50673e-08
ESW32	1	rs15299263	66045323	A/G	0.5	-0.303834	0.0546712	3.24662e-08
ESW32	1	rs313857923	66067454	A/G	0.485	-0.304508	0.0548595	3.37249e-08
ESW32	1	rs314152559	65608708	T/C	0.346	0.282305	0.0511168	3.94253e-08
ESW32	1	rs314149880	63758652	A/T	0.469	-0.299229	0.0535996	2.8178e-08
ESW32	1	rs312473428	67019117	A/G	0.393	0.279567	0.0503854	3.41284e-08
ESW32	1	rs312893574	65998736	A/G	0.498	-0.300397	0.0542074	3.54799e-08
ESW32	1	rs314461194	66032756	T/C	0.497	-0.300114	0.054169	3.57374e-08
ESW32	1	rs316481938	67078932	G/A	0.409	0.27468	0.0496235	3.67599e-08
ESW32	1	rs312282201	63933926	A/G	0.48	-0.296561	0.0534425	3.4014e-08
ESW32	1	rs313835461	63959009	G/C	0.499	0.303187	0.0545982	3.32789e-08
ESW32	1	rs13880941	67090792	C/A	0.424	0.27831	0.0503345	3.80277e-08
ESW32	1	rs313670833	66070462	G/A	0.5	0.302701	0.0547506	3.81319e-08
ESW32	1	rs313450187	64737998	T/G	0.486	0.298837	0.0539217	3.53945e-08
ESW32	1	rs314779691	65387235	G/C	0.348	0.282025	0.0512608	4.43092e-08
ESW32	1	rs316988589	65389651	A/G	0.348	0.282025	0.0512608	4.43092e-08
ESW32	1	rs317225913	65361793	T/G	0.348	0.281609	0.0512807	4.69034e-08
ESW32	1	rs14837832	65362091	T/C	0.348	0.281609	0.0512807	4.69034e-08
ESW32	1	rs313283703	65366275	C/A	0.348	0.281609	0.0512807	4.69034e-08
ESW32	1	rs315843594	65285702	T/C	0.347	0.28168	0.0513143	4.74863e-08
ESW32	1	rs313350033	65287719	A/T	0.347	0.28168	0.0513143	4.74863e-08
ESW32	1	rs14837742	65306730	T/C	0.347	0.28168	0.0513143	4.74863e-08
ESW32	1	rs315322562	65311631	T/C	0.347	0.28168	0.0513143	4.74863e-08
ESW32	1	rs316618694	65317247	G/A	0.347	0.28168	0.0513143	4.74863e-08
ESW32	1	rs315010820	65324332	T/G	0.347	0.28168	0.0513143	4.74863e-08
ESW32	1	rs316844218	67277322	T/C	0.458	0.284013	0.0515815	4.32535e-08
ESW32	1	rs313289751	63926597	T/C	0.5	0.30203	0.054552	3.65002e-08
ESW32	1	rs314414888	65533614	G/A	0.349	0.280985	0.0511907	4.75673e-08
ESW32	1	rs317528269	66322271	C/T	0.483	-0.301871	0.0548881	4.48097e-08
ESW32	1	rs14836745	64178673	G/A	0.482	-0.30002	0.0543031	3.89529e-08
ESW32	1	rs14838682	66104391	T/G	0.485	-0.30192	0.0548262	4.30753e-08
ESW32	1	rs13879644	65622100	C/G	0.346	0.28076	0.0512059	4.91827e-08
ESW32	1	rs15298336	65625603	A/G	0.346	0.28076	0.0512059	4.91827e-08
ESW32	1	rs13658064	65583050	T/A	0.349	0.279989	0.0510697	4.93155e-08
ESW32	1	rs15297718	65450286	T/G	0.349	0.278959	0.0508975	4.97761e-08
ESW32	1	rs316095817	66816266	A/G	0.402	0.273458	0.0498451	4.8323e-08
ESW32	1	rs317504464	65384987	T/G	0.348	0.280829	0.0513091	5.18915e-08
ESW32	1	rs314300502	65628779	A/G	0.346	0.2795	0.0511468	5.44291e-08
ESW32	1	rs316188225	67268747	G/T	0.479	0.27701	0.0506157	5.20274e-08
ESW32	1	rs317647128	65405606	T/G	0.348	0.280357	0.0512939	5.4114e-08
ESW32	1	rs317126936	65411901	A/G	0.348	0.280357	0.0512939	5.4114e-08
ESW32	1	rs314903178	64747066	C/T	0.486	-0.291001	0.0527316	4.03619e-08
ESW32	1	rs13879324	65331182	T/C	0.347	0.280474	0.0513617	5.56136e-08
ESW32	1	rs315416615	65820035	G/A	0.333	0.276118	0.0506833	5.96957e-08
ESW32	1	rs315817599	66004127	A/G	0.498	0.299964	0.054614	4.66682e-08
ESW32	1	rs313277185	65218521	T/C	0.347	0.279911	0.05128	5.63124e-08
ESW32	1	rs15297052	65227482	A/G	0.347	0.279911	0.05128	5.63124e-08
ESW32	1	rs312498661	65232547	A/G	0.347	0.279911	0.05128	5.63124e-08
ESW32	1	rs313675869	65248505	A/G	0.347	0.279911	0.05128	5.63124e-08
ESW32	1	rs312282681	65254459	A/G	0.347	0.279911	0.05128	5.63124e-08
ESW32	1	rs315693352	65257531	A/G	0.347	0.279911	0.05128	5.63124e-08
ESW32	1	rs312859413	63740907	T/C	0.468	-0.296667	0.0538979	4.37078e-08
ESW32	1	rs313762611	65471031	C/T	0.347	0.2795	0.0512095	5.64733e-08
ESW32	1	rs313235467	66109498	C/T	0.485	-0.300153	0.0548583	5.24275e-08
ESW32	1	rs13879294	65312209	C/A	0.347	0.278788	0.0512073	6.08945e-08
ESW32	1	rs15299290	66055259	T/C	0.348	0.275882	0.0507824	6.49346e-08
ESW32	1	rs314456013	66045718	G/T	0.499	0.299642	0.0547399	5.1708e-08
ESW32	1	rs15300865	66761073	A/G	0.393	0.279685	0.0512345	5.61832e-08
ESW32	1	rs318132341	65586381	C/T	0.347	0.278355	0.0511956	6.33574e-08
ESW32	1	rs13658075	65590905	T/C	0.347	0.278355	0.0511956	6.33574e-08
ESW32	1	rs318102675	63956414	G/C	0.499	-0.297677	0.0544556	5.38997e-08
ESW32	1	rs313707233	65208044	T/C	0.347	0.278303	0.0513019	6.77772e-08
ESW32	1	rs314826738	64024804	T/C	0.482	-0.293536	0.05361	5.12892e-08
ESW32	1	rs14837682	65256265	A/G	0.348	0.277123	0.0511438	7.01629e-08
ESW32	1	rs315566649	65852141	C/T	0.333	0.274187	0.0507424	7.61715e-08
ESW32	1	rs315721761	65861793	T/C	0.333	0.274187	0.0507424	7.61715e-08
ESW32	1	rs313399567	66067547	A/G	0.499	0.298448	0.0548149	6.07751e-08
ESW32	1	rs13880026	66074096	T/C	0.499	0.298448	0.0548149	6.07751e-08
ESW32	1	rs312917844	66078600	C/T	0.499	0.298448	0.0548149	6.07751e-08
ESW32	1	rs15293063	63260225	C/T	0.486	-0.298359	0.0547512	5.9221e-08
ESW32	1	rs315580050	67299779	G/A	0.458	0.280324	0.0516945	6.85695e-08
ESW32	1	rs313193914	66236525	C/T	0.484	-0.297299	0.0547953	6.74749e-08
ESW32	1	rs13880199	66255503	T/C	0.484	-0.297299	0.0547953	6.74749e-08
ESW32	1	rs14837748	65306991	T/A	0.347	0.277435	0.051362	7.69853e-08
ESW32	1	rs317066127	65313553	A/G	0.347	0.277435	0.051362	7.69853e-08
ESW32	1	rs317492507	64749552	G/A	0.488	0.296345	0.0543698	5.88355e-08
ESW32	1	rs317661068	66772447	T/C	0.393	0.27786	0.0512493	6.89371e-08
ESW32	1	rs14835230	62357034	C/T	0.488	-0.296768	0.0545848	6.345e-08
ESW32	1	rs312552252	65453395	T/C	0.348	0.276732	0.0512487	7.7735e-08
ESW32	1	rs315697443	65455271	A/G	0.348	0.276732	0.0512487	7.7735e-08
ESW32	1	rs15297751	65458919	C/T	0.348	0.276732	0.0512487	7.7735e-08
ESW32	1	rs313297017	65462555	C/T	0.348	0.276732	0.0512487	7.7735e-08
ESW32	1	rs313721110	65469927	A/C	0.348	0.276732	0.0512487	7.7735e-08
ESW32	1	rs14837998	65472759	A/G	0.348	0.276732	0.0512487	7.7735e-08
ESW32	1	rs316996538	65475834	C/A	0.348	0.276732	0.0512487	7.7735e-08
ESW32	1	rs315051618	65455451	G/A	0.348	0.27605	0.0511785	8.02846e-08
ESW32	1	rs313137526	63681760	A/G	0.45	-0.287093	0.0529119	6.73837e-08
ESW32	1	rs14840086	67373113	A/G	0.46	0.278926	0.0516819	7.89384e-08
ESW32	1	rs313110656	64835229	C/A	0.49	0.293677	0.0541063	6.66886e-08
ESW32	1	rs313499679	64835237	C/A	0.49	0.293677	0.0541063	6.66886e-08
ESW32	1	rs316793137	67081703	A/G	0.408	0.269065	0.0497087	7.23785e-08
ESW32	1	rs314052801	66826024	T/C	0.402	0.269093	0.0498669	7.92618e-08
ESW32	1	rs14838573	65969923	G/A	0.498	-0.287344	0.0533334	8.30431e-08
ESW32	1	rs317407500	65430697	C/A	0.347	0.276249	0.0513029	8.4425e-08
ESW32	1	rs313301912	65432238	T/C	0.347	0.276249	0.0513029	8.4425e-08
ESW32	1	rs316480204	65434952	G/C	0.347	0.276249	0.0513029	8.4425e-08
ESW32	1	rs14837881	65436729	G/A	0.347	0.276249	0.0513029	8.4425e-08
ESW32	1	rs316220988	65438617	A/G	0.347	0.276249	0.0513029	8.4425e-08
ESW32	1	rs317757239	65444556	C/T	0.347	0.276249	0.0513029	8.4425e-08
ESW32	1	rs13879440	65445822	A/G	0.347	0.276249	0.0513029	8.4425e-08
ESW32	1	rs314698402	62200318	T/A	0.462	0.273456	0.0508171	8.60418e-08
ESW32	1	rs315904690	65668088	C/A	0.347	0.274021	0.0509652	8.81988e-08
ESW32	1	rs314560489	64792304	T/C	0.489	0.293278	0.0541499	7.11219e-08
ESW32	1	rs13656955	62173446	C/T	0.458	0.278556	0.0517756	8.65687e-08
ESW32	1	rs317451733	64893556	T/G	0.488	0.294138	0.0542366	6.83706e-08
ESW32	1	rs315035884	64897105	C/G	0.488	0.294138	0.0542366	6.83706e-08
ESW32	1	rs315620422	65487429	C/T	0.347	0.27527	0.0512202	8.93551e-08
ESW32	1	rs13879548	65500958	G/A	0.347	0.27527	0.0512202	8.93551e-08
ESW32	1	rs317523180	64759752	A/G	0.49	0.292871	0.0541597	7.45102e-08
ESW32	1	rs314325880	65265856	C/T	0.488	0.295295	0.0546067	7.44543e-08
ESW32	1	rs13879248	65269762	G/A	0.488	0.295295	0.0546067	7.44543e-08
ESW32	1	rs314398015	65508594	T/G	0.347	0.275384	0.0512813	9.14089e-08
ESW32	1	rs14838064	65530769	G/A	0.347	0.275384	0.0512813	9.14089e-08
ESW32	1	rs14838067	65531793	T/G	0.347	0.275384	0.0512813	9.14089e-08
ESW32	1	rs13658033	65538578	A/G	0.347	0.275384	0.0512813	9.14089e-08
ESW32	1	rs312715834	65580191	T/A	0.347	0.275384	0.0512813	9.14089e-08
ESW32	1	rs313215752	65224941	T/C	0.348	0.274647	0.0511766	9.31211e-08
ESW32	1	rs318228914	65428027	A/G	0.347	0.274987	0.05127	9.47294e-08
ESW32	1	rs315341027	63913531	C/T	0.48	-0.2886	0.053351	7.37331e-08
ESW32	1	rs317699935	65571406	T/C	0.347	0.274892	0.0513544	1.00366e-07
ESW32	1	rs313835587	64024691	T/C	0.481	-0.288489	0.0534951	8.07548e-08
ESW32	1	rs15294666	64031727	A/G	0.481	-0.288489	0.0534951	8.07548e-08
ESW32	1	rs317999764	65951639	C/T	0.482	0.285442	0.0532286	9.52166e-08
ESW32	1	rs13657578	64049415	T/G	0.483	-0.289329	0.0535926	7.82048e-08
ESW32	1	rs315418448	64363166	T/C	0.488	0.293843	0.0545766	8.47047e-08
ESW32	1	rs317431488	64366959	A/G	0.488	0.293843	0.0545766	8.47047e-08
ESW32	1	rs315449771	64376345	G/T	0.488	0.293843	0.0545766	8.47047e-08
ESW32	1	rs313811232	66122645	G/C	0.485	-0.294361	0.0548587	9.35503e-08
ESW32	1	rs312653578	64372533	T/C	0.485	0.28965	0.0539348	9.12546e-08
ESW32	1	rs13880109	66141862	C/T	0.481	-0.292006	0.0545856	1.02202e-07
ESW32	1	rs317875351	64865873	A/G	0.347	0.273235	0.0511089	1.04085e-07
ESW32	1	rs15297057	65229327	C/T	0.347	0.273651	0.0513003	1.10963e-07
ESW32	1	rs316074199	63904790	G/C	0.48	-0.287695	0.0535031	8.79435e-08
ESW32	1	rs315206890	63933986	C/T	0.48	-0.287695	0.0535031	8.79435e-08
ESW32	1	rs316794095	63622621	A/C	0.449	-0.283064	0.0528334	9.77745e-08
ESW32	1	rs13657661	64240846	G/T	0.468	-0.289562	0.0538588	8.83548e-08
ESW32	1	rs316444096	66039819	T/C	0.333	0.272396	0.0513041	1.26891e-07
ESW32	1	rs313412753	64733514	T/G	0.489	0.292037	0.054406	9.2577e-08
ESW32	1	rs312500195	63617293	T/C	0.449	-0.282979	0.0528751	1.0091e-07
ESW32	1	rs313538795	65431895	A/C	0.347	0.272875	0.0513374	1.22934e-07
ESW32	1	rs315989578	63954633	A/G	0.489	-0.28047	0.0524277	1.02114e-07
ESW32	1	rs13877808	63157538	G/A	0.488	-0.293199	0.0547593	9.95625e-08
ESW32	1	rs314345363	63161601	A/G	0.488	-0.293199	0.0547593	9.95625e-08
ESW32	1	rs317582792	63177042	G/C	0.488	-0.293199	0.0547593	9.95625e-08
ESW32	1	rs318187567	63185014	C/G	0.488	-0.293199	0.0547593	9.95625e-08
ESW32	1	rs15292919	63197229	A/G	0.488	-0.293199	0.0547593	9.95625e-08
ESW32	1	rs315142215	65134530	G/T	0.488	0.291511	0.0544289	9.87646e-08
ESW32	1	rs314018522	65145031	C/A	0.488	0.291511	0.0544289	9.87646e-08
ESW32	1	rs316843311	66444302	G/A	0.485	-0.293962	0.055172	1.14746e-07
ESW32	1	rs314937800	64908188	T/G	0.488	0.290985	0.0543519	9.98917e-08
ESW32	1	rs318193983	64929421	C/T	0.494	-0.286793	0.0535511	9.89293e-08
ESW32	1	rs316876728	64940202	C/T	0.494	-0.286793	0.0535511	9.89293e-08
ESW32	1	rs317844710	67501121	G/T	0.463	0.275754	0.0519295	1.26402e-07
ESW32	1	rs317970544	65944694	G/A	0.346	0.26845	0.0507375	1.40147e-07
ESW32	1	rs314590045	66382011	T/G	0.5	0.292437	0.0550338	1.23973e-07
ESW32	1	rs317094948	63569346	G/A	0.448	-0.280185	0.0526767	1.20546e-07
ESW32	1	rs317838443	63575235	A/G	0.448	-0.280185	0.0526767	1.20546e-07
ESW32	1	rs13820682	64987980	C/T	0.488	0.290273	0.054288	1.03644e-07
ESW32	1	rs312696990	63891101	T/C	0.48	-0.284856	0.0533415	1.07464e-07
ESW32	1	rs312884673	63161179	G/A	0.488	-0.291497	0.0546353	1.10354e-07
ESW32	1	rs313108307	62210316	T/C	0.458	0.274359	0.0518074	1.36584e-07
ESW32	1	rs312725300	65158286	G/C	0.494	-0.286021	0.0535975	1.09684e-07
ESW32	1	rs15292692	63149638	A/G	0.487	-0.291468	0.0546346	1.10628e-07
ESW32	1	rs313189621	63868560	A/G	0.499	-0.288172	0.0541666	1.19798e-07
ESW32	1	rs317741115	64922588	A/G	0.493	-0.285951	0.0536087	1.11122e-07
ESW32	1	rs312724176	63495211	A/T	0.449	-0.278739	0.052457	1.24043e-07
ESW32	1	rs312363907	64946665	G/T	0.494	-0.285755	0.0535889	1.12134e-07
ESW32	1	rs312868041	63165168	A/C	0.488	-0.290585	0.0546779	1.23482e-07
ESW32	1	rs314261658	65827250	A/G	0.317	0.270108	0.0513985	1.69701e-07
ESW32	1	rs15294692	64044752	A/C	0.481	-0.283444	0.0534136	1.28856e-07
ESW32	1	rs314759160	64375086	A/C	0.493	-0.285327	0.0537507	1.27643e-07
ESW32	1	rs313763663	63138449	T/G	0.487	-0.29055	0.0547696	1.29999e-07
ESW32	1	rs317815438	66073544	A/G	0.496	0.288195	0.0545128	1.43343e-07
ESW32	1	rs316150259	65451491	C/T	0.348	0.268289	0.0510744	1.71764e-07
ESW32	1	rs13880017	66059431	T/C	0.336	0.265224	0.0506571	1.88265e-07
ESW32	1	rs317160462	65204680	T/C	0.487	0.288059	0.0543944	1.36583e-07
ESW32	1	rs316787899	65971873	A/G	0.498	-0.280547	0.0533913	1.70285e-07
ESW32	1	rs314800813	64970860	G/A	0.493	-0.283802	0.0534813	1.28873e-07
ESW32	1	rs312477236	66370298	A/G	0.484	-0.289382	0.0549875	1.6304e-07
ESW32	1	rs13658416	66407917	A/G	0.484	-0.289382	0.0549875	1.6304e-07
ESW32	1	rs315480559	64735182	A/G	0.49	0.286631	0.0542576	1.46426e-07
ESW32	1	rs14837563	65153795	T/C	0.494	-0.284084	0.0536498	1.37022e-07
ESW32	1	rs13880157	66200997	C/T	0.484	-0.289255	0.0549634	1.63036e-07
ESW32	1	rs315373984	65929458	A/G	0.332	0.265006	0.0507649	2.04334e-07
ESW32	1	rs14835025	62175980	C/T	0.458	0.272122	0.0519098	1.81849e-07
ESW32	1	rs314138547	65754775	C/T	0.473	0.280003	0.0533263	1.73763e-07
ESW32	1	rs314755201	65012889	G/C	0.488	0.286982	0.0542882	1.43711e-07
ESW32	1	rs13879185	65020771	C/A	0.488	0.286982	0.0542882	1.43711e-07
ESW32	1	rs313674391	65020907	T/C	0.488	0.286982	0.0542882	1.43711e-07
ESW32	1	rs315527967	65033800	T/C	0.488	0.286982	0.0542882	1.43711e-07
ESW32	1	rs318206184	64973296	G/C	0.494	-0.282947	0.0535189	1.43258e-07
ESW32	1	rs313672307	63124093	G/A	0.488	-0.288913	0.0547283	1.4938e-07
ESW32	1	rs317372761	63129457	C/T	0.488	-0.288913	0.0547283	1.4938e-07
ESW32	1	rs315163830	63546166	G/A	0.458	0.271246	0.0514214	1.52688e-07
ESW32	1	rs313596966	64746442	T/C	0.487	0.285315	0.0540815	1.52121e-07
ESW32	1	rs312425453	64822189	T/A	0.348	0.264184	0.050564	1.99518e-07
ESW32	1	rs314063110	64825492	C/T	0.348	0.264184	0.050564	1.99518e-07
ESW32	1	rs313335269	64840459	G/A	0.348	0.264184	0.050564	1.99518e-07
ESW32	1	rs315749274	64869631	C/T	0.348	0.264184	0.050564	1.99518e-07
ESW32	1	rs317148353	64587859	T/A	0.353	0.268325	0.0513776	2.01795e-07
ESW32	1	rs312525672	62382210	A/C	0.459	0.269991	0.0516734	1.99303e-07
ESW32	1	rs315028984	65934622	G/A	0.483	0.281705	0.0537802	1.85874e-07
ESW32	1	rs316695268	66030542	C/G	0.331	0.267868	0.0514706	2.22346e-07
ESW32	1	rs317433413	66059661	A/C	0.335	0.26397	0.0508532	2.38751e-07
ESW32	1	rs317872465	63174359	C/A	0.488	-0.288109	0.0548343	1.70615e-07
ESW32	1	rs314214559	65959823	G/C	0.483	0.28149	0.0538652	1.98386e-07
ESW32	1	rs312831066	66034001	C/T	0.333	0.265424	0.0510733	2.31169e-07
ESW32	1	rs316376440	65746504	C/T	0.473	0.279188	0.0534827	2.04443e-07
ESW32	1	rs317951301	65004894	T/C	0.488	0.283619	0.0541247	1.83906e-07
ESW32	1	rs317250987	66176862	A/G	0.499	-0.286462	0.0549192	2.08927e-07
ESW32	1	rs314569085	64632540	C/A	0.348	0.266333	0.0512447	2.30743e-07
ESW32	1	rs316878356	64498250	A/G	0.488	0.285334	0.0545242	1.90792e-07
ESW32	1	rs315609217	64991069	C/T	0.488	0.283109	0.0541404	1.94896e-07
ESW32	1	rs315151017	66063377	G/A	0.331	0.266292	0.0514863	2.63478e-07
ESW32	1	rs317901480	64706960	A/G	0.49	-0.279229	0.0534391	1.99056e-07
ESW32	1	rs314568218	66553398	C/T	0.484	-0.28697	0.0552411	2.33696e-07
ESW32	1	rs316637594	63193543	C/T	0.451	0.272788	0.0522597	2.04764e-07
ESW32	1	rs13657341	63204475	C/T	0.451	0.272788	0.0522597	2.04764e-07
ESW32	1	rs13877859	63210027	A/G	0.451	0.272788	0.0522597	2.04764e-07
ESW32	1	rs316992978	63214508	G/T	0.451	0.272788	0.0522597	2.04764e-07
ESW32	1	rs312746217	64796060	C/A	0.346	0.264717	0.0510457	2.45035e-07
ESW32	1	rs317284229	63425438	A/G	0.438	0.271942	0.0522232	2.18845e-07
ESW32	1	rs312437461	64712121	A/G	0.49	-0.279085	0.0535141	2.09914e-07
ESW32	1	rs317050654	64714278	G/A	0.49	-0.279085	0.0535141	2.09914e-07
ESW32	1	rs315534923	65004108	C/T	0.493	-0.279699	0.0535168	1.97793e-07
ESW32	1	rs317110640	65018319	G/A	0.493	-0.279699	0.0535168	1.97793e-07
ESW32	1	rs15292422	63047821	T/C	0.486	-0.283843	0.0545471	2.23127e-07
ESW32	1	rs313842277	62389545	T/C	0.456	0.265829	0.0513298	2.54282e-07
ESW32	1	rs317720933	65014575	A/G	0.486	0.280931	0.0538715	2.10286e-07
ESW32	1	rs14838601	66012734	T/C	0.332	0.260827	0.0507455	3.11919e-07
ESW32	1	rs13879913	65903530	C/G	0.331	0.264522	0.0513845	2.99154e-07
ESW32	1	rs314201402	67467496	A/G	0.471	0.266773	0.0516882	2.79021e-07
ESW32	1	rs317923909	64677690	T/C	0.493	-0.279399	0.0536857	2.22284e-07
ESW32	1	rs312412473	66018239	G/A	0.332	0.260322	0.0508044	3.38916e-07
ESW32	1	rs15292689	63146823	G/A	0.47	-0.278614	0.0535817	2.27694e-07
ESW32	1	rs317529704	63141438	G/A	0.468	-0.278422	0.0535936	2.33454e-07
ESW32	1	rs315802428	63155146	A/G	0.468	-0.278422	0.0535936	2.33454e-07
ESW32	1	rs314375203	63528556	A/G	0.449	-0.27264	0.0526807	2.59027e-07
ESW32	1	rs315905163	63528881	C/A	0.449	-0.27264	0.0526807	2.59027e-07
ESW32	1	rs312675675	65014651	T/A	0.488	0.281235	0.0541847	2.39393e-07
ESW32	1	rs315640284	63427971	C/A	0.439	0.26974	0.0522411	2.7586e-07
ESW32	1	rs13880618	66733091	T/C	0.489	0.276867	0.0539026	3.17627e-07
ESW32	1	rs314652867	63768855	C/T	0.496	-0.27533	0.053325	2.76011e-07
ESW32	1	rs14835988	63108274	A/G	0.488	-0.282284	0.0546091	2.67563e-07
ESW32	1	rs13879785	65771409	C/T	0.321	0.264063	0.0516203	3.54306e-07
ESW32	1	rs316554589	64630081	G/A	0.348	0.259345	0.0506946	3.53641e-07
ESW32	1	rs317945060	63128959	G/C	0.469	-0.276689	0.0535385	2.69151e-07
ESW32	1	rs315475836	63134355	T/C	0.469	-0.276689	0.0535385	2.69151e-07
ESW32	1	rs15296425	64778838	C/G	0.491	0.278059	0.0540265	3.01009e-07
ESW32	1	rs13657581	64053819	G/A	0.492	-0.274955	0.0534975	3.12425e-07
ESW32	1	rs13657589	64054326	A/C	0.492	-0.274955	0.0534975	3.12425e-07
ESW32	1	rs314078322	66158451	C/A	0.497	-0.280534	0.0546926	3.29701e-07
ESW32	1	rs14840266	67515199	T/C	0.462	0.266092	0.0520562	3.61478e-07
ESW32	1	rs13879973	65981293	T/C	0.335	0.254311	0.0501025	4.35251e-07
ESW32	1	rs316648030	64614811	A/G	0.352	0.26261	0.0514015	3.66475e-07
ESW32	1	rs313822595	65153085	T/G	0.366	0.250736	0.0491737	3.8603e-07
ESW32	1	rs313749294	62606372	C/G	0.45	0.268257	0.052235	3.19043e-07
ESW32	1	rs316451877	64492207	G/A	0.488	0.280367	0.0545561	3.13305e-07
ESW32	1	rs316146747	64568436	G/T	0.352	0.262126	0.0514455	3.93652e-07
ESW32	1	rs313753385	64599952	A/G	0.352	0.262126	0.0514455	3.93652e-07
ESW32	1	rs313488309	64607528	A/C	0.352	0.262126	0.0514455	3.93652e-07
ESW32	1	rs315682415	64620771	G/T	0.352	0.262126	0.0514455	3.93652e-07
ESW32	1	rs316334991	66379322	A/T	0.499	-0.279845	0.0547062	3.54408e-07
ESW32	1	rs15293251	63313375	A/G	0.473	-0.273724	0.0532519	3.11472e-07
ESW32	1	rs316292016	61947016	G/T	0.485	-0.280071	0.0547658	3.57098e-07
ESW32	1	rs314518869	65947927	G/A	0.316	0.260542	0.0514304	4.58057e-07
ESW32	1	rs315530292	64567633	C/T	0.351	0.262227	0.0515461	4.10278e-07
ESW32	1	rs13657732	64492984	T/C	0.489	0.278455	0.0543823	3.45479e-07
ESW32	1	rs312685814	63755232	A/C	0.488	0.279341	0.0545239	3.40198e-07
ESW32	1	rs13878199	63787398	G/A	0.488	0.279341	0.0545239	3.40198e-07
ESW32	1	rs312341781	63792732	A/C	0.488	0.279341	0.0545239	3.40198e-07
ESW32	1	rs15293737	63514087	A/G	0.448	-0.268464	0.0526081	3.77875e-07
ESW32	1	rs13879220	65202402	G/A	0.337	0.255262	0.0504077	4.62753e-07
ESW32	1	rs318026962	67449333	A/G	0.458	0.264416	0.0520551	4.2694e-07
ESW32	1	rs315735990	62898857	A/G	0.449	0.267532	0.0522648	3.48269e-07
ESW32	1	rs312324266	65916997	A/G	0.316	0.260358	0.0515274	4.90054e-07
ESW32	1	rs314685327	61888052	A/G	0.485	-0.279886	0.0549769	4.02367e-07
ESW32	1	rs314529707	65328843	T/G	0.345	0.261986	0.051729	4.61219e-07
ESW32	1	rs13657799	64587047	A/G	0.352	0.260558	0.0513846	4.46811e-07
ESW32	1	rs313708807	64644558	A/G	0.368	0.247173	0.0489263	4.92276e-07
ESW32	1	rs318164760	65910245	G/T	0.316	0.259319	0.0514723	5.28781e-07
ESW32	1	rs316135215	64625323	T/G	0.353	0.260446	0.0515503	4.91443e-07
ESW32	1	rs312336098	66182414	A/G	0.499	-0.276931	0.0545747	4.38549e-07
ESW32	1	rs13880014	66058309	A/G	0.354	0.251999	0.0501677	5.70746e-07
ESW32	1	rs315556743	65732697	G/C	0.32	0.26019	0.0516721	5.35926e-07
ESW32	1	rs317256477	65976272	T/C	0.316	0.258361	0.0514376	5.71676e-07
ESW32	1	rs317566984	63858328	G/A	0.492	-0.266668	0.0525303	4.33798e-07
ESW32	1	rs14839517	66898940	C/T	0.495	-0.273297	0.054242	5.27557e-07
ESW32	1	rs316034266	67508749	C/T	0.462	0.261725	0.0520041	5.43211e-07
ESW32	1	rs13878842	64482578	C/T	0.493	-0.272378	0.0537507	4.54491e-07
ESW32	1	rs13878858	64484593	C/T	0.493	-0.272378	0.0537507	4.54491e-07
ESW32	1	rs15295638	64488215	T/C	0.493	-0.272378	0.0537507	4.54491e-07
ESW32	1	rs313074422	64492357	C/T	0.493	-0.272378	0.0537507	4.54491e-07
ESW32	1	rs15295648	64491753	T/A	0.49	-0.270024	0.053478	4.99129e-07
ESW32	1	rs313721409	63781782	C/T	0.494	-0.270814	0.0535406	4.76868e-07
ESW32	1	rs317520170	67201136	C/G	0.488	-0.27445	0.054778	6.09675e-07
ESW32	1	rs318057463	65982845	T/C	0.319	0.253033	0.0508107	7.11516e-07
ESW32	1	rs316685129	63840906	G/A	0.489	0.273973	0.0543685	5.25614e-07
ESW32	1	rs313803840	63756664	G/C	0.488	0.275287	0.0545402	5.03888e-07
ESW32	1	rs316923811	63037818	T/A	0.476	-0.271201	0.0539084	5.48789e-07
ESW32	1	rs313157197	62579194	C/T	0.451	0.263739	0.0522968	5.15119e-07
ESW32	1	rs316778039	63769967	G/A	0.493	-0.271018	0.0536815	5.00731e-07
ESW32	1	rs13878194	63770165	A/G	0.493	-0.271018	0.0536815	5.00731e-07
ESW32	1	rs316640575	65951677	C/T	0.317	0.255254	0.0512966	7.25623e-07
ESW32	4	rs14491030	75486534	G/A	0.058	0.43278	0.0851099	4.15135e-07
ESW32	4	rs14491074	75653956	C/T	0.056	0.446317	0.0880769	4.54677e-07
ESW36	1	rs15298676	65790076	T/C	0.488	-0.283813	0.0523495	6.91036e-08
ESW36	1	rs314157057	65800769	A/G	0.487	-0.280472	0.0524939	1.06012e-07
ESW36	1	rs317184693	66037648	A/G	0.483	-0.275395	0.0522852	1.59348e-07
ESW36	1	rs318185317	65820757	G/A	0.487	-0.274346	0.0522377	1.72889e-07
ESW36	1	rs315295391	65824568	T/C	0.487	-0.273525	0.0522693	1.91173e-07
ESW36	1	rs318182434	65828551	G/A	0.487	-0.273525	0.0522693	1.91173e-07
ESW36	1	rs15299283	66050566	A/G	0.484	-0.271874	0.0523076	2.30569e-07
ESW36	1	rs13879918	65939907	G/A	0.487	-0.270267	0.0522022	2.56607e-07
ESW36	1	rs312660760	65894196	C/T	0.487	-0.27036	0.0522458	2.60055e-07
ESW36	1	rs313618269	65890020	T/G	0.498	0.265934	0.0516851	3.03576e-07
ESW36	1	rs317192485	65881806	C/A	0.486	-0.269525	0.0523364	2.9638e-07
ESW36	1	rs317180741	65891294	T/C	0.486	-0.269525	0.0523364	2.9638e-07
ESW36	1	rs312349533	66027503	A/G	0.484	-0.267153	0.0521637	3.43809e-07
ESW36	1	rs314034860	65841622	A/G	0.498	0.264502	0.0517784	3.68045e-07
ESW36	1	rs314845060	66108684	C/G	0.484	-0.267033	0.0524257	3.97431e-07
ESW36	1	rs315179918	66115114	A/C	0.484	-0.267033	0.0524257	3.97431e-07
ESW36	1	rs312608220	65805416	C/T	0.487	-0.268165	0.05239	3.48859e-07
ESW36	1	rs314533153	65895106	T/C	0.487	-0.267178	0.0522903	3.65813e-07
ESW36	1	rs317616582	65955253	A/G	0.487	-0.266304	0.0521826	3.77774e-07
ESW36	1	rs313574325	65735450	T/G	0.487	-0.268607	0.052585	3.6859e-07
ESW36	1	rs15298757	65842323	A/G	0.498	0.263006	0.0518339	4.3972e-07
ESW36	1	rs313208694	65849076	A/G	0.498	0.263006	0.0518339	4.3972e-07
ESW36	1	rs15298805	65853516	G/A	0.498	0.263006	0.0518339	4.3972e-07
ESW36	1	rs14838573	65969923	G/A	0.5	-0.260596	0.0514936	4.70854e-07
ESW36	1	rs317704318	65963324	T/G	0.487	-0.265273	0.0521799	4.17947e-07
ESW36	1	rs13879855	65859147	G/A	0.498	0.261611	0.0519109	5.24915e-07
ESW36	1	rs317844710	67501121	G/T	0.462	0.255346	0.0509166	5.95573e-07
ESW36	1	rs313794943	66051156	C/T	0.487	-0.265025	0.0524161	4.82062e-07
ESW36	1	rs316192115	65979184	G/A	0.488	-0.263709	0.0522704	5.10353e-07
ESW36	1	rs313602646	67395321	G/A	0.487	-0.264023	0.05281	6.44564e-07
ESW36	1	rs313922191	65865496	G/T	0.498	0.259549	0.0517733	6.01046e-07
ESW36	1	rs316381240	65868415	G/A	0.498	0.259549	0.0517733	6.01046e-07
ESW36	1	rs314853018	65760440	C/T	0.499	0.260877	0.0520947	6.17957e-07
ESW36	1	rs314201402	67467496	A/G	0.47	0.252784	0.0506995	6.90647e-07
ESW36	1	rs317733946	65839508	G/A	0.498	0.259394	0.0518309	6.27909e-07
ESW36	1	rs15298747	65840993	C/A	0.498	0.259363	0.0518232	6.27472e-07
ESW36	1	rs314510023	64915232	A/G	0.468	-0.26139	0.0517191	4.87426e-07
ESW36	1	rs317528269	66322271	C/T	0.485	-0.263172	0.0526242	6.39723e-07
ESW36	1	rs316721036	65865169	T/C	0.498	0.258695	0.0518525	6.79724e-07
ESW36	1	rs316020447	65891234	A/G	0.498	0.258695	0.0518525	6.79724e-07
ESW36	1	rs312665342	65891488	T/C	0.498	0.258695	0.0518525	6.79724e-07
ESW36	1	rs314549361	65815578	A/G	0.5	-0.262246	0.0523323	6.07278e-07
ESW36	1	rs313857923	66067454	A/G	0.487	-0.262313	0.0525059	6.56532e-07
ESW36	1	rs316688415	65897137	T/C	0.488	-0.260885	0.0521644	6.38914e-07
ESW36	1	rs13880109	66141862	C/T	0.483	-0.261125	0.0525072	7.37092e-07
ESW36	1	rs316034266	67508749	C/T	0.461	0.252088	0.0509413	8.34554e-07
ESW36	1	rs313817094	65864209	T/C	0.498	0.256583	0.0516626	7.62227e-07
ESW36	1	rs317798017	65741704	A/G	0.497	0.258518	0.0520187	7.49911e-07
ESW36	4	rs315201454	75485620	G/A	0.059	0.471866	0.0858843	4.62674e-08
ESW36	4	rs316243629	75495451	A/G	0.059	0.471866	0.0858843	4.62674e-08
ESW36	4	rs14491030	75486534	G/A	0.06	0.459313	0.0848679	7.27601e-08
ESW36	4	rs15619270	75478306	C/G	0.058	0.452014	0.0856512	1.50881e-07
ESW36	4	rs14491074	75653956	C/T	0.057	0.453312	0.0873904	2.43584e-07
ESW36	4	rs14491507	76073771	A/G	0.052	0.464462	0.0921598	5.24581e-07
ESW36	4	rs313154528	76936554	G/T	0.064	0.416962	0.0837678	7.20544e-07
ESW40	1	rs313515599	67078806	C/T	0.436	0.388142	0.0475667	7.12726e-16
ESW40	1	rs314568218	66553398	C/T	0.482	-0.419413	0.0532425	6.45399e-15
ESW40	1	rs314157057	65800769	A/G	0.482	-0.416135	0.0529724	7.62331e-15
ESW40	1	rs312991679	65678784	T/C	0.482	-0.414599	0.0527769	7.62294e-15
ESW40	1	rs315549239	65674415	C/T	0.482	-0.414748	0.0528198	7.83392e-15
ESW40	1	rs15298524	65689597	C/T	0.482	-0.413688	0.0528824	9.80142e-15
ESW40	1	rs317192485	65881806	C/A	0.482	-0.412164	0.0528366	1.15964e-14
ESW40	1	rs317180741	65891294	T/C	0.482	-0.412164	0.0528366	1.15964e-14
ESW40	1	rs313111386	66888823	T/C	0.486	-0.411733	0.0531415	1.73196e-14
ESW40	1	rs13658080	65595890	G/A	0.482	-0.408922	0.0523392	1.05687e-14
ESW40	1	rs316738694	65667053	C/A	0.482	-0.412133	0.0528751	1.21632e-14
ESW40	1	rs313574325	65735450	T/G	0.483	-0.412662	0.0530467	1.36554e-14
ESW40	1	rs314238445	65692509	A/G	0.482	-0.410544	0.0527635	1.34896e-14
ESW40	1	rs314201402	67467496	A/G	0.473	0.386845	0.0500213	1.92893e-14
ESW40	1	rs316733227	66922552	A/G	0.485	-0.408235	0.0528757	2.12683e-14
ESW40	1	rs314755275	65508958	G/A	0.483	-0.410405	0.0529075	1.61583e-14
ESW40	1	rs313003853	65585100	G/C	0.483	-0.40992	0.0529429	1.80103e-14
ESW40	1	rs318227566	66241649	A/G	0.429	0.38131	0.0491272	1.56e-14
ESW40	1	rs313922305	65483666	C/A	0.482	-0.409969	0.052936	1.775e-14
ESW40	1	rs316942643	65497395	C/A	0.482	-0.409969	0.052936	1.775e-14
ESW40	1	rs316868864	65678981	C/G	0.482	-0.408777	0.0527128	1.6434e-14
ESW40	1	rs312803213	66779872	A/T	0.488	-0.408235	0.0530529	2.58277e-14
ESW40	1	rs13880232	66310825	G/A	0.429	0.382535	0.049306	1.59932e-14
ESW40	1	rs15298676	65790076	T/C	0.483	-0.410056	0.0530255	1.93499e-14
ESW40	1	rs13879631	65601004	T/C	0.483	-0.409118	0.0530042	2.16002e-14
ESW40	1	rs313178608	65606226	T/C	0.483	-0.409118	0.0530042	2.16002e-14
ESW40	1	rs15297968	65515004	T/C	0.483	-0.408628	0.0529945	2.29146e-14
ESW40	1	rs13879558	65521525	A/C	0.483	-0.408628	0.0529945	2.29146e-14
ESW40	1	rs313798706	65529004	T/C	0.483	-0.408628	0.0529945	2.29146e-14
ESW40	1	rs317013427	65544577	G/A	0.483	-0.408628	0.0529945	2.29146e-14
ESW40	1	rs312503789	65545044	T/G	0.483	-0.408628	0.0529945	2.29146e-14
ESW40	1	rs317271503	65549996	T/C	0.483	-0.408628	0.0529945	2.29146e-14
ESW40	1	rs318192685	65558759	T/C	0.483	-0.408628	0.0529945	2.29146e-14
ESW40	1	rs317197371	65568098	T/C	0.483	-0.408628	0.0529945	2.29146e-14
ESW40	1	rs15298175	65578500	T/C	0.483	-0.408628	0.0529945	2.29146e-14
ESW40	1	rs15299661	66255829	C/A	0.48	-0.404612	0.0527578	3.13078e-14
ESW40	1	rs15298492	65677798	G/A	0.483	-0.408166	0.0529175	2.24902e-14
ESW40	1	rs13879715	65708667	A/G	0.483	-0.408985	0.0530792	2.38981e-14
ESW40	1	rs317528269	66322271	C/T	0.481	-0.406009	0.0529683	3.22818e-14
ESW40	1	rs13880941	67090792	C/A	0.426	0.376379	0.0488253	2.32735e-14
ESW40	1	rs317059468	65706913	A/C	0.483	-0.407595	0.0530747	2.8953e-14
ESW40	1	rs312660760	65894196	C/T	0.483	-0.405415	0.0529239	3.34646e-14
ESW40	1	rs317992840	65370449	T/A	0.48	-0.40475	0.0527924	3.18775e-14
ESW40	1	rs317025978	65369528	C/T	0.482	-0.406375	0.0530685	3.41708e-14
ESW40	1	rs314116819	67612835	C/T	0.471	0.382936	0.0501163	3.8686e-14
ESW40	1	rs312477236	66370298	A/G	0.482	-0.403816	0.0530734	4.92244e-14
ESW40	1	rs13658416	66407917	A/G	0.482	-0.403816	0.0530734	4.92244e-14
ESW40	1	rs13879399	65395978	G/A	0.482	-0.405992	0.0530082	3.37893e-14
ESW40	1	rs313475466	65396894	A/T	0.482	-0.405992	0.0530082	3.37893e-14
ESW40	1	rs14837948	65457210	T/C	0.482	-0.405526	0.0529541	3.4035e-14
ESW40	1	rs312638925	65476702	T/C	0.482	-0.405526	0.0529541	3.4035e-14
ESW40	1	rs13879492	65477761	G/A	0.482	-0.405526	0.0529541	3.4035e-14
ESW40	1	rs317555701	67212587	C/G	0.46	0.380848	0.0501007	5.18541e-14
ESW40	1	rs318006266	65412889	C/T	0.482	-0.405752	0.0530248	3.55881e-14
ESW40	1	rs15297593	65430382	C/T	0.482	-0.405752	0.0530248	3.55881e-14
ESW40	1	rs13880702	66786574	A/C	0.487	-0.404234	0.0531754	5.17553e-14
ESW40	1	rs312746823	66738285	T/G	0.405	0.367838	0.0483319	4.84915e-14
ESW40	1	rs316614857	65648838	C/T	0.483	-0.405574	0.052977	3.46581e-14
ESW40	1	rs13657966	65372700	C/T	0.482	-0.405153	0.0530758	4.09045e-14
ESW40	1	rs312746495	65495854	G/A	0.482	-0.403591	0.0528241	3.88832e-14
ESW40	1	rs312653027	65423164	C/T	0.484	-0.402458	0.0525732	3.47812e-14
ESW40	1	rs13879918	65939907	G/A	0.483	-0.400785	0.0526828	4.96377e-14
ESW40	1	rs318185317	65820757	G/A	0.483	-0.402821	0.0528399	4.40919e-14
ESW40	1	rs13879272	65303816	A/G	0.483	-0.404166	0.0530812	4.7261e-14
ESW40	1	rs14837805	65346930	T/C	0.483	-0.404166	0.0530812	4.7261e-14
ESW40	1	rs317844710	67501121	G/T	0.465	0.380818	0.0504126	7.38183e-14
ESW40	1	rs315295391	65824568	T/C	0.482	-0.402463	0.0528849	4.86669e-14
ESW40	1	rs318182434	65828551	G/A	0.482	-0.402463	0.0528849	4.86669e-14
ESW40	1	rs316843311	66444302	G/A	0.483	-0.402803	0.0532515	6.84867e-14
ESW40	1	rs316034266	67508749	C/T	0.464	0.379687	0.0503962	8.55657e-14
ESW40	1	rs312987487	67046301	T/C	0.422	0.354986	0.047055	7.9452e-14
ESW40	1	rs14837849	65378080	T/C	0.483	-0.401474	0.0530344	6.55505e-14
ESW40	1	rs14837734	65297331	C/T	0.482	-0.401563	0.0530688	6.71336e-14
ESW40	1	rs314079127	65281397	A/G	0.483	-0.400901	0.0530268	7.04393e-14
ESW40	1	rs14839517	66898940	C/T	0.493	-0.39341	0.0524312	1.07233e-13
ESW40	1	rs314533153	65895106	T/C	0.483	-0.399434	0.0529738	8.17449e-14
ESW40	1	rs14837369	64909130	T/G	0.483	-0.400084	0.0526574	5.3329e-14
ESW40	1	rs316095817	66816266	A/G	0.404	0.365111	0.0486312	1.03844e-13
ESW40	1	rs13879664	65645892	C/T	0.482	-0.400039	0.0529764	7.53285e-14
ESW40	1	rs312608220	65805416	C/T	0.483	-0.399998	0.0530163	7.90129e-14
ESW40	1	rs313193914	66236525	C/T	0.482	-0.396869	0.0529273	1.11249e-13
ESW40	1	rs13880199	66255503	T/C	0.482	-0.396869	0.0529273	1.11249e-13
ESW40	1	rs314985445	65238478	C/T	0.483	-0.39953	0.0529488	7.85624e-14
ESW40	1	rs314068565	65242610	C/T	0.483	-0.39953	0.0529488	7.85624e-14
ESW40	1	rs13879232	65244303	A/G	0.483	-0.39953	0.0529488	7.85624e-14
ESW40	1	rs316402872	67069998	A/G	0.421	0.352196	0.0470959	1.28914e-13
ESW40	1	rs15303550	67715681	T/C	0.473	0.365137	0.0489152	1.42391e-13
ESW40	1	rs313394087	64842893	G/T	0.481	-0.397267	0.0527028	8.31774e-14
ESW40	1	rs317510691	64858184	A/T	0.482	-0.3978	0.0527389	8.01894e-14
ESW40	1	rs313618269	65890020	T/G	0.502	0.387466	0.0519898	1.55431e-13
ESW40	1	rs13880920	67062315	T/G	0.419	0.352992	0.0472853	1.41912e-13
ESW40	1	rs316925189	67070880	T/C	0.421	0.351263	0.0471347	1.55871e-13
ESW40	1	rs316688415	65897137	T/C	0.484	-0.394481	0.0527677	1.31266e-13
ESW40	1	rs312738495	65186203	A/G	0.483	-0.396785	0.0529131	1.109e-13
ESW40	1	rs314418943	65193520	T/C	0.483	-0.396785	0.0529131	1.109e-13
ESW40	1	rs313186424	65195402	A/G	0.483	-0.396785	0.0529131	1.109e-13
ESW40	1	rs314415559	64850406	G/A	0.482	-0.396618	0.052743	9.50109e-14
ESW40	1	rs13879855	65859147	G/A	0.503	0.387487	0.0521942	1.91734e-13
ESW40	1	rs316721036	65865169	T/C	0.503	0.386793	0.052198	2.12015e-13
ESW40	1	rs316020447	65891234	A/G	0.503	0.386793	0.052198	2.12015e-13
ESW40	1	rs312665342	65891488	T/C	0.503	0.386793	0.052198	2.12015e-13
ESW40	1	rs15298314	65620033	A/C	0.482	-0.393122	0.0526701	1.43264e-13
ESW40	1	rs315184485	64782968	C/T	0.484	-0.396431	0.0528517	1.09267e-13
ESW40	1	rs316093571	64783654	G/A	0.484	-0.396431	0.0528517	1.09267e-13
ESW40	1	rs317774912	64783815	A/G	0.484	-0.396431	0.0528517	1.09267e-13
ESW40	1	rs314447104	66727018	G/A	0.396	0.369621	0.0501255	2.75699e-13
ESW40	1	rs14837554	65131561	T/C	0.482	-0.394829	0.0529078	1.44599e-13
ESW40	1	rs313500469	65142829	T/C	0.482	-0.394829	0.0529078	1.44599e-13
ESW40	1	rs313889350	65744890	G/A	0.502	0.387156	0.052412	2.51141e-13
ESW40	1	rs318044240	67262782	C/T	0.46	0.370142	0.0502204	2.82859e-13
ESW40	1	rs317616582	65955253	A/G	0.483	-0.391046	0.0528101	2.20426e-13
ESW40	1	rs316192115	65979184	G/A	0.484	-0.391474	0.0528976	2.27172e-13
ESW40	1	rs317704318	65963324	T/G	0.483	-0.390907	0.0528359	2.30662e-13
ESW40	1	rs314674024	65110734	A/T	0.483	-0.392538	0.0527878	1.75418e-13
ESW40	1	rs14840086	67373113	A/G	0.462	0.369434	0.0503245	3.49526e-13
ESW40	1	rs313794943	66051156	C/T	0.483	-0.391476	0.053016	2.56075e-13
ESW40	1	rs317520170	67201136	C/G	0.486	-0.388731	0.0528274	3.0818e-13
ESW40	1	rs13880157	66200997	C/T	0.482	-0.39111	0.0531114	2.96267e-13
ESW40	1	rs313623032	67585447	A/G	0.479	0.365269	0.0497311	3.40005e-13
ESW40	1	rs315580050	67299779	G/A	0.46	0.369352	0.050375	3.72949e-13
ESW40	1	rs316659368	65080884	C/A	0.483	-0.392843	0.0529563	1.99847e-13
ESW40	1	rs312906209	65082178	T/C	0.483	-0.392843	0.0529563	1.99847e-13
ESW40	1	rs313644889	65085510	C/T	0.483	-0.392843	0.0529563	1.99847e-13
ESW40	1	rs313817094	65864209	T/C	0.502	0.382491	0.052096	3.47016e-13
ESW40	1	rs316188225	67268747	G/T	0.481	0.360833	0.0493795	4.4543e-13
ESW40	1	rs313235467	66109498	C/T	0.483	-0.389711	0.0530643	3.41888e-13
ESW40	1	rs313936861	64843414	A/G	0.482	-0.391153	0.0527236	1.98841e-13
ESW40	1	rs315065929	65185747	A/G	0.482	-0.392373	0.0530034	2.23583e-13
ESW40	1	rs314853018	65760440	C/T	0.503	0.384533	0.0524094	3.59637e-13
ESW40	1	rs312349533	66027503	A/G	0.479	-0.385076	0.0524977	3.64816e-13
ESW40	1	rs14837622	65199288	T/C	0.483	-0.389287	0.0526832	2.46768e-13
ESW40	1	rs318207061	64684911	G/T	0.483	-0.39305	0.0529167	1.86517e-13
ESW40	1	rs314912276	64697740	A/G	0.483	-0.39305	0.0529167	1.86517e-13
ESW40	1	rs314877876	64717353	C/T	0.483	-0.39305	0.0529167	1.86517e-13
ESW40	1	rs317471041	64717501	C/T	0.483	-0.39305	0.0529167	1.86517e-13
ESW40	1	rs14838682	66104391	T/G	0.483	-0.388971	0.0530587	3.75859e-13
ESW40	1	rs14840266	67515199	T/C	0.464	0.368859	0.0505258	4.6817e-13
ESW40	1	rs13659026	67752690	G/A	0.468	0.367302	0.0503875	5.06059e-13
ESW40	1	rs314845060	66108684	C/G	0.479	-0.384896	0.0527888	4.99989e-13
ESW40	1	rs315179918	66115114	A/C	0.479	-0.384896	0.0527888	4.99989e-13
ESW40	1	rs315450314	67759440	T/C	0.468	0.366288	0.0503028	5.35487e-13
ESW40	1	rs316844218	67277322	T/C	0.46	0.365705	0.0502739	5.64603e-13
ESW40	1	rs313778295	64800654	A/G	0.48	-0.386361	0.0524975	3.05736e-13
ESW40	1	rs313922191	65865496	G/T	0.502	0.380346	0.052298	5.70989e-13
ESW40	1	rs316381240	65868415	G/A	0.502	0.380346	0.052298	5.70989e-13
ESW40	1	rs317518483	67769177	T/C	0.465	0.367486	0.0505471	5.81318e-13
ESW40	1	rs313811232	66122645	G/C	0.483	-0.386587	0.0530592	5.1923e-13
ESW40	1	rs314947877	65043835	A/G	0.483	-0.38819	0.0528993	3.56589e-13
ESW40	1	rs314052801	66826024	T/C	0.403	0.354072	0.0487018	5.81189e-13
ESW40	1	rs13658993	67682913	C/T	0.469	0.366093	0.0503021	5.50118e-13
ESW40	1	rs14838262	65721212	C/T	0.501	0.381397	0.0525005	6.0476e-13
ESW40	1	rs313857923	66067454	A/G	0.483	-0.386476	0.0531038	5.50652e-13
ESW40	1	rs314314223	64257556	A/G	0.484	-0.390829	0.0530642	2.93565e-13
ESW40	1	rs314034860	65841622	A/G	0.502	0.379373	0.0522229	6.05322e-13
ESW40	1	rs13658203	65879472	G/A	0.502	0.378205	0.0522737	7.46449e-13
ESW40	1	rs317798017	65741704	A/G	0.501	0.380633	0.0525212	6.84652e-13
ESW40	1	rs316081188	64913922	A/G	0.465	-0.383608	0.0522641	3.52676e-13
ESW40	1	rs317967319	64918054	C/T	0.465	-0.383608	0.0522641	3.52676e-13
ESW40	1	rs313858207	64303757	C/T	0.483	-0.388058	0.0528571	3.4804e-13
ESW40	1	rs15295269	64290888	T/C	0.484	-0.389366	0.0530368	3.4857e-13
ESW40	1	rs317323941	67761029	A/G	0.467	0.364299	0.0504689	8.41126e-13
ESW40	1	rs15298757	65842323	A/G	0.502	0.378055	0.0523161	7.94316e-13
ESW40	1	rs313208694	65849076	A/G	0.502	0.378055	0.0523161	7.94316e-13
ESW40	1	rs15298805	65853516	G/A	0.502	0.378055	0.0523161	7.94316e-13
ESW40	1	rs316661340	67647894	T/C	0.461	0.365928	0.0507868	9.23085e-13
ESW40	1	rs313241347	64778590	C/A	0.482	-0.385487	0.0528256	4.78509e-13
ESW40	1	rs313589971	67904797	A/G	0.449	0.36288	0.0507186	1.31803e-12
ESW40	1	rs13880109	66141862	C/T	0.479	-0.380768	0.0528598	9.35177e-13
ESW40	1	rs15298747	65840993	C/A	0.502	0.377011	0.0523163	9.1536e-13
ESW40	1	rs313602646	67395321	G/A	0.484	-0.380441	0.0529973	1.11499e-12
ESW40	1	rs317343491	67735633	C/T	0.464	0.362716	0.0504488	1.02956e-12
ESW40	1	rs15296268	64742265	G/A	0.483	-0.386709	0.0529355	4.52065e-13
ESW40	1	rs313964418	64942172	G/T	0.467	-0.381469	0.0523699	5.26042e-13
ESW40	1	rs312533879	67907994	T/C	0.451	0.361195	0.0506243	1.51684e-12
ESW40	1	rs316529317	67712123	G/C	0.465	0.36287	0.050479	1.03868e-12
ESW40	1	rs312794891	67864481	C/T	0.453	0.359979	0.0504973	1.58364e-12
ESW40	1	rs15299283	66050566	A/G	0.48	-0.379541	0.0528102	1.05073e-12
ESW40	1	rs316793137	67081703	A/G	0.41	0.348928	0.0485165	1.01392e-12
ESW40	1	rs314899949	65138448	T/G	0.484	-0.383123	0.0527782	6.29022e-13
ESW40	1	rs317733946	65839508	G/A	0.502	0.37541	0.0522901	1.10819e-12
ESW40	1	rs15295146	64236306	G/A	0.484	-0.386717	0.0531088	5.35709e-13
ESW40	1	rs314450220	64253827	G/T	0.484	-0.386717	0.0531088	5.35709e-13
ESW40	1	rs313069192	64255227	C/T	0.484	-0.386717	0.0531088	5.35709e-13
ESW40	1	rs316177028	64267610	T/C	0.484	-0.386717	0.0531088	5.35709e-13
ESW40	1	rs315747579	64273835	C/T	0.484	-0.386717	0.0531088	5.35709e-13
ESW40	1	rs312720983	64762549	T/G	0.482	-0.383618	0.0527514	5.73e-13
ESW40	1	rs317849802	67767573	T/C	0.464	0.362769	0.0507003	1.31455e-12
ESW40	1	rs318188518	67774522	G/A	0.464	0.362769	0.0507003	1.31455e-12
ESW40	1	rs315200807	67774939	C/T	0.464	0.362769	0.0507003	1.31455e-12
ESW40	1	rs317588128	64988408	C/A	0.466	-0.379643	0.052232	5.88754e-13
ESW40	1	rs14840592	67837005	G/A	0.45	0.359857	0.0505594	1.71285e-12
ESW40	1	rs314770012	64949898	C/T	0.466	-0.378571	0.0521269	6.14103e-13
ESW40	1	rs318030288	64160565	C/T	0.484	-0.384767	0.0530531	6.59524e-13
ESW40	1	rs315265653	66750322	G/A	0.398	0.357209	0.0501302	1.61789e-12
ESW40	1	rs312347405	64287542	C/G	0.485	-0.383549	0.052908	6.74353e-13
ESW40	1	rs314510023	64915232	A/G	0.466	-0.37787	0.0522705	7.78862e-13
ESW40	1	rs13657716	64438556	G/A	0.483	-0.384281	0.0530847	7.25987e-13
ESW40	1	rs315848726	64456043	G/A	0.483	-0.384281	0.0530847	7.25987e-13
ESW40	1	rs316481938	67078932	G/A	0.411	0.346071	0.0484914	1.49644e-12
ESW40	1	rs317723767	64726287	A/C	0.481	-0.382176	0.0529029	8.07086e-13
ESW40	1	rs13880663	66764440	G/A	0.501	0.380851	0.0537747	2.19064e-12
ESW40	1	rs317661068	66772447	T/C	0.395	0.35632	0.0501792	1.92341e-12
ESW40	1	rs316361510	64950566	G/T	0.465	-0.374179	0.0517787	7.93481e-13
ESW40	1	rs13881024	67158910	G/A	0.494	-0.365966	0.0514758	1.81205e-12
ESW40	1	rs15300865	66761073	A/G	0.395	0.355576	0.0501639	2.10139e-12
ESW40	1	rs318026962	67449333	A/G	0.46	0.357806	0.0506938	2.59232e-12
ESW40	1	rs14836806	64266561	A/C	0.483	-0.38093	0.0530189	1.06639e-12
ESW40	1	rs316684911	64193351	A/T	0.483	-0.380462	0.0529522	1.06482e-12
ESW40	1	rs313675089	64993438	A/G	0.465	-0.375552	0.0522481	1.04366e-12
ESW40	1	rs314253147	64998663	G/A	0.465	-0.375552	0.0522481	1.04366e-12
ESW40	1	rs14837456	65026872	G/T	0.465	-0.375552	0.0522481	1.04366e-12
ESW40	1	rs313591339	65032042	G/A	0.465	-0.375552	0.0522481	1.04366e-12
ESW40	1	rs317151946	65033359	T/C	0.465	-0.375552	0.0522481	1.04366e-12
ESW40	1	rs317184693	66037648	A/G	0.479	-0.374148	0.0527946	2.12265e-12
ESW40	1	rs315092952	66726065	A/G	0.398	0.353398	0.0501158	2.71307e-12
ESW40	1	rs314843856	64523506	A/G	0.482	-0.379673	0.0530729	1.32714e-12
ESW40	1	rs312997363	67449546	T/C	0.477	0.350675	0.0499656	3.41811e-12
ESW40	1	rs312655843	64615669	G/A	0.482	-0.379351	0.0530441	1.34783e-12
ESW40	1	rs13658519	66755581	A/T	0.398	0.352544	0.0501614	3.1926e-12
ESW40	1	rs315155735	64297993	T/G	0.484	-0.376439	0.0525286	1.21482e-12
ESW40	1	rs315758677	65151994	A/G	0.465	-0.37418	0.0523975	1.45053e-12
ESW40	1	rs313168185	65152452	T/C	0.465	-0.37418	0.0523975	1.45053e-12
ESW40	1	rs315282652	64277293	T/C	0.483	-0.379671	0.0530713	1.32551e-12
ESW40	1	rs318197780	65845940	A/G	0.496	-0.366364	0.0520758	3.04123e-12
ESW40	1	rs315716101	64108384	C/A	0.484	-0.379052	0.0531039	1.48389e-12
ESW40	1	rs313166272	67766195	T/C	0.467	0.354649	0.0504613	3.19368e-12
ESW40	1	rs13879021	64628007	C/T	0.481	-0.375729	0.0527344	1.62588e-12
ESW40	1	rs314590045	66382011	T/G	0.502	0.373719	0.0535089	4.32585e-12
ESW40	1	rs317525285	66971254	A/T	0.396	0.347814	0.0495857	3.51222e-12
ESW40	1	rs313021421	65075562	G/A	0.466	-0.372152	0.0524467	1.99393e-12
ESW40	1	rs13879206	65080240	G/A	0.466	-0.372152	0.0524467	1.99393e-12
ESW40	1	rs314154731	65085741	G/A	0.466	-0.372152	0.0524467	1.99393e-12
ESW40	1	rs314309605	65089987	T/C	0.466	-0.372152	0.0524467	1.99393e-12
ESW40	1	rs13879213	65091390	T/C	0.466	-0.372152	0.0524467	1.99393e-12
ESW40	1	rs314680216	65092429	G/A	0.466	-0.372152	0.0524467	1.99393e-12
ESW40	1	rs317985026	64730953	A/G	0.48	-0.375362	0.052917	2.02759e-12
ESW40	1	rs14839505	66890907	G/A	0.498	0.372363	0.0533523	4.47518e-12
ESW40	1	rs312328176	64738232	C/T	0.482	-0.375755	0.0529187	1.92797e-12
ESW40	1	rs15296966	65110160	C/T	0.465	-0.371444	0.0524558	2.20979e-12
ESW40	1	rs14837536	65119926	C/T	0.465	-0.371444	0.0524558	2.20979e-12
ESW40	1	rs316858541	64171880	G/A	0.485	-0.377159	0.0530887	1.87857e-12
ESW40	1	rs314403945	67811283	T/C	0.452	0.34941	0.0503871	6.0881e-12
ESW40	1	rs312562286	64213795	G/A	0.483	-0.375671	0.0530889	2.2853e-12
ESW40	1	rs13878631	64214392	G/T	0.483	-0.375671	0.0530889	2.2853e-12
ESW40	1	rs312872559	64216738	C/A	0.483	-0.375671	0.0530889	2.2853e-12
ESW40	1	rs13657655	64221163	C/T	0.483	-0.375671	0.0530889	2.2853e-12
ESW40	1	rs314359563	64222954	A/G	0.483	-0.375671	0.0530889	2.2853e-12
ESW40	1	rs313084666	64229831	A/G	0.483	-0.375671	0.0530889	2.2853e-12
ESW40	1	rs15294675	64039423	G/T	0.484	-0.375636	0.0530632	2.24187e-12
ESW40	1	rs317247076	66784506	G/A	0.498	0.37222	0.0535837	5.60738e-12
ESW40	1	rs13878630	64214330	A/G	0.483	-0.37525	0.0530743	2.38283e-12
ESW40	1	rs314476388	65061422	A/G	0.465	-0.369706	0.0524104	2.66779e-12
ESW40	1	rs317121196	64193313	G/A	0.483	-0.374721	0.0530347	2.46202e-12
ESW40	1	rs317250987	66176862	A/G	0.497	-0.370364	0.0534176	6.13578e-12
ESW40	1	rs317270417	64156901	C/T	0.483	-0.373698	0.0530306	2.80471e-12
ESW40	1	rs316438082	64178384	G/A	0.483	-0.373698	0.0530306	2.80471e-12
ESW40	1	rs316055267	64318542	A/T	0.483	-0.375107	0.0531474	2.59794e-12
ESW40	1	rs312848818	64611224	A/G	0.464	-0.370276	0.0524045	2.45952e-12
ESW40	1	rs315605902	64463116	G/A	0.482	-0.37335	0.0530715	3.04864e-12
ESW40	1	rs317158141	65041414	C/T	0.466	-0.367524	0.0523891	3.49135e-12
ESW40	1	rs312421589	65052598	C/G	0.466	-0.367524	0.0523891	3.49135e-12
ESW40	1	rs15296908	65059916	C/T	0.466	-0.366846	0.0523698	3.75051e-12
ESW40	1	rs15295525	64436689	T/C	0.483	-0.372212	0.0530133	3.35328e-12
ESW40	1	rs15303811	67832808	T/C	0.455	0.340754	0.0494912	8.52834e-12
ESW40	1	rs15299263	66045323	A/G	0.497	-0.368293	0.0532699	7.01803e-12
ESW40	1	rs315014936	64537698	A/G	0.466	-0.370608	0.0526414	2.93681e-12
ESW40	1	rs318006072	65083765	A/G	0.468	-0.367129	0.0523835	3.65899e-12
ESW40	1	rs316607577	67961420	C/T	0.407	0.347193	0.0506867	1.08411e-11
ESW40	1	rs314960600	66964840	T/C	0.499	0.363351	0.0528828	9.39597e-12
ESW40	1	rs314461194	66032756	T/C	0.495	-0.362808	0.0528607	9.88023e-12
ESW40	1	rs316448873	63802187	A/G	0.484	-0.370643	0.0531185	4.52656e-12
ESW40	1	rs13878251	63853978	A/G	0.484	-0.370643	0.0531185	4.52656e-12
ESW40	1	rs314542988	64226618	T/C	0.487	-0.367999	0.0528894	5.18548e-12
ESW40	1	rs316345731	65120129	C/A	0.464	-0.365536	0.0525757	5.37879e-12
ESW40	1	rs313277240	64387706	T/G	0.466	-0.367468	0.0525454	4.06248e-12
ESW40	1	rs315817599	66004127	A/G	0.501	0.365282	0.0532528	1.01578e-11
ESW40	1	rs313670833	66070462	G/A	0.502	0.365211	0.0533544	1.11985e-11
ESW40	1	rs312940794	66784613	A/G	0.497	0.365568	0.0535044	1.21877e-11
ESW40	1	rs315355597	65029700	C/A	0.465	-0.36135	0.0518882	4.9726e-12
ESW40	1	rs316673481	65054343	G/A	0.466	-0.364015	0.0524193	5.69312e-12
ESW40	1	rs13880628	66742172	A/G	0.389	0.340978	0.0498932	1.20511e-11
ESW40	1	rs317536823	64412151	T/C	0.465	-0.367084	0.0526251	4.59594e-12
ESW40	1	rs314401741	67019074	G/A	0.494	-0.354021	0.0516742	1.07515e-11
ESW40	1	rs14838573	65969923	G/A	0.496	-0.353559	0.051908	1.4065e-11
ESW40	1	rs315311716	63434838	A/C	0.483	-0.366435	0.0528966	6.39176e-12
ESW40	1	rs313792061	67459870	C/T	0.484	-0.360586	0.0530439	1.53925e-11
ESW40	1	rs316734946	65391659	T/C	0.502	0.359095	0.0523464	1.01177e-11
ESW40	1	rs13879003	64616718	A/G	0.464	-0.3638	0.052536	6.50746e-12
ESW40	1	rs317788868	64415641	C/T	0.466	-0.365274	0.0526477	5.94038e-12
ESW40	1	rs316334991	66379322	A/T	0.497	-0.361091	0.0532334	1.6991e-11
ESW40	1	rs314549361	65815578	A/G	0.496	-0.363393	0.053175	1.20717e-11
ESW40	1	rs14836745	64178673	G/A	0.481	-0.361943	0.052576	8.58394e-12
ESW40	1	rs315853852	66963520	T/C	0.498	0.359796	0.0529974	1.63454e-11
ESW40	1	rs317886931	63531113	G/A	0.484	-0.364755	0.0529069	8.0136e-12
ESW40	1	rs314141980	64239152	G/A	0.466	-0.363296	0.0525238	6.87256e-12
ESW40	1	rs312336098	66182414	A/G	0.497	-0.359744	0.0531511	1.87694e-11
ESW40	1	rs314456013	66045718	G/T	0.502	0.361275	0.0533528	1.83821e-11
ESW40	1	rs313685237	67571064	C/A	0.486	-0.358127	0.0529392	1.92089e-11
ESW40	1	rs316787899	65971873	A/G	0.496	-0.350637	0.0519294	2.09117e-11
ESW40	1	rs13878795	64428919	T/G	0.465	-0.36277	0.052618	8.00653e-12
ESW40	1	rs13878798	64430601	G/C	0.465	-0.36277	0.052618	8.00653e-12
ESW40	1	rs313378116	64150250	T/C	0.466	-0.361513	0.052476	8.30029e-12
ESW40	1	rs317625384	64184709	T/C	0.466	-0.361513	0.052476	8.30029e-12
ESW40	1	rs312403684	66894266	T/C	0.491	0.35655	0.0529582	2.3822e-11
ESW40	1	rs314652764	66779699	G/A	0.491	0.358223	0.0533143	2.60801e-11
ESW40	1	rs15304014	67926531	A/G	0.423	0.334401	0.0499419	3.044e-11
ESW40	1	rs315472116	64499871	G/T	0.466	-0.362184	0.0526582	8.9517e-12
ESW40	1	rs313399567	66067547	A/G	0.501	0.360524	0.053418	2.13459e-11
ESW40	1	rs312893574	65998736	A/G	0.495	-0.356577	0.0529378	2.33322e-11
ESW40	1	rs314791147	67604961	C/T	0.472	-0.351473	0.0521906	2.35473e-11
ESW40	1	rs314972632	66382040	G/T	0.502	0.359463	0.053393	2.38641e-11
ESW40	1	rs313970224	66958397	A/G	0.498	0.356234	0.0529492	2.46e-11
ESW40	1	rs312827508	66786420	G/T	0.491	0.356452	0.0531945	2.9427e-11
ESW40	1	rs315502631	67844878	A/C	0.492	-0.35428	0.0529525	3.15275e-11
ESW40	1	rs312640889	67145559	G/A	0.482	-0.349923	0.052206	2.90742e-11
ESW40	1	rs314225702	64631852	T/C	0.463	-0.359185	0.0526143	1.26692e-11
ESW40	1	rs13880026	66074096	T/C	0.501	0.3581	0.0534323	2.92293e-11
ESW40	1	rs312917844	66078600	C/T	0.501	0.3581	0.0534323	2.92293e-11
ESW40	1	rs14836638	64060778	T/C	0.483	-0.360903	0.0530101	1.43579e-11
ESW40	1	rs315000258	64604287	C/T	0.464	-0.358219	0.0526056	1.42315e-11
ESW40	1	rs315135039	68111542	G/A	0.486	-0.356156	0.0537753	4.92246e-11
ESW40	1	rs15304483	68117704	T/C	0.486	-0.356156	0.0537753	4.92246e-11
ESW40	1	rs317229092	67777908	T/C	0.471	-0.349778	0.0526925	4.45807e-11
ESW40	1	rs13880618	66733091	T/C	0.492	0.351438	0.0527157	3.69225e-11
ESW40	1	rs314256877	63835463	G/T	0.482	-0.359351	0.0530983	1.88526e-11
ESW40	1	rs314985144	67055169	A/G	0.498	0.353454	0.0530312	3.7329e-11
ESW40	1	rs313716617	64375958	C/T	0.465	-0.356824	0.0525562	1.62958e-11
ESW40	1	rs318056363	64387225	C/T	0.465	-0.356824	0.0525562	1.62958e-11
ESW40	1	rs317286249	64389382	G/C	0.465	-0.356824	0.0525562	1.62958e-11
ESW40	1	rs13659150	68067745	A/C	0.489	-0.352198	0.0532558	5.24663e-11
ESW40	1	rs313655025	64098735	T/C	0.466	-0.355795	0.0525267	1.81172e-11
ESW40	1	rs314078322	66158451	C/A	0.495	-0.352685	0.0533391	5.28794e-11
ESW40	1	rs316011750	67859289	C/T	0.483	-0.342662	0.0520972	6.63919e-11
ESW40	1	rs13881949	67946517	A/G	0.472	-0.348621	0.0530886	7.11356e-11
ESW40	1	rs313442627	67757730	A/G	0.471	-0.346764	0.0528223	7.20983e-11
ESW40	1	rs15298515	65687288	T/C	0.349	0.32887	0.0502541	8.24403e-11
ESW40	1	rs13659168	68101756	G/C	0.44	-0.330039	0.0505676	9.2336e-11
ESW40	1	rs316815688	66884724	A/G	0.491	0.348898	0.0530753	6.8032e-11
ESW40	1	rs315022620	64294344	C/T	0.465	-0.352805	0.0524654	2.51521e-11
ESW40	1	rs317563239	64229494	T/C	0.465	-0.35264	0.0525314	2.71664e-11
ESW40	1	rs313730290	64269016	G/T	0.465	-0.35264	0.0525314	2.71664e-11
ESW40	1	rs315825569	64280786	C/G	0.465	-0.35264	0.0525314	2.71664e-11
ESW40	1	rs15303943	67896424	T/C	0.473	0.316715	0.0487115	1.0843e-10
ESW40	1	rs313137526	63681760	A/G	0.45	-0.342225	0.0514608	4.11592e-11
ESW40	1	rs13882076	68067675	T/G	0.49	-0.349422	0.0534531	8.6361e-11
ESW40	1	rs314739765	64618665	G/A	0.463	-0.351966	0.0525874	3.10212e-11
ESW40	1	rs314316668	64311207	C/T	0.467	-0.352776	0.0526173	2.87249e-11
ESW40	1	rs316961601	65440579	A/G	0.35	0.327982	0.0502315	9.07132e-11
ESW40	1	rs15294436	63897428	C/T	0.465	-0.352166	0.0525643	2.9663e-11
ESW40	1	rs313195183	66990640	C/G	0.393	0.324064	0.0494269	7.61009e-11
ESW40	1	rs315448761	64447069	A/G	0.464	-0.352166	0.0526317	3.13993e-11
ESW40	1	rs317274966	64129670	A/G	0.465	-0.350832	0.0524808	3.27141e-11
ESW40	1	rs312278736	64144499	G/A	0.465	-0.350832	0.0524808	3.27141e-11
ESW40	1	rs317157112	64151882	G/A	0.465	-0.350832	0.0524808	3.27141e-11
ESW40	1	rs13878574	64166591	G/C	0.465	-0.350832	0.0524808	3.27141e-11
ESW40	1	rs316447591	67808349	C/A	0.487	0.315554	0.048521	1.0733e-10
ESW40	1	rs317451316	68034730	G/A	0.487	-0.348964	0.0535801	1.00928e-10
ESW40	1	rs312473428	67019117	A/G	0.395	0.323698	0.0495358	8.76915e-11
ESW40	1	rs312724176	63495211	A/T	0.449	-0.336761	0.0510183	5.69598e-11
ESW40	1	rs316500020	68144149	T/C	0.458	-0.327131	0.0504011	1.16644e-10
ESW40	1	rs312331850	67002720	A/G	0.395	0.324117	0.0497116	9.64477e-11
ESW40	1	rs316182113	64454015	A/G	0.463	-0.348107	0.052444	4.47008e-11
ESW40	1	rs315028984	65934622	G/A	0.485	0.341771	0.0525465	1.06835e-10
ESW40	1	rs313803665	64164098	A/G	0.465	-0.34843	0.0524587	4.34585e-11
ESW40	1	rs317562073	67920893	A/G	0.492	-0.344586	0.0531719	1.24366e-10
ESW40	1	rs13882024	68014523	T/C	0.471	-0.343011	0.0530906	1.41223e-10
ESW40	1	rs317886178	67577866	G/C	0.495	-0.345611	0.05309	1.02932e-10
ESW40	1	rs315206656	67015981	T/C	0.395	0.32288	0.0496594	1.08412e-10
ESW40	1	rs317815438	66073544	A/G	0.498	0.346136	0.053173	1.03124e-10
ESW40	1	rs316682863	64185954	C/A	0.465	-0.348013	0.0524748	4.64064e-11
ESW40	1	rs317836595	63783893	G/A	0.467	-0.348836	0.0525668	4.51838e-11
ESW40	1	rs13878547	64148059	G/T	0.465	-0.347583	0.0525012	5.00564e-11
ESW40	1	rs317894919	67970350	C/T	0.491	-0.343853	0.0532132	1.4038e-10
ESW40	1	rs316631258	67758662	A/G	0.465	-0.335803	0.0519453	1.37905e-10
ESW40	1	rs315052225	63774029	A/G	0.466	-0.348675	0.0526189	4.81407e-11
ESW40	1	rs316602880	67574177	T/C	0.496	-0.34439	0.0531244	1.22698e-10
ESW40	1	rs314375203	63528556	A/G	0.449	-0.335782	0.0512061	7.56002e-11
ESW40	1	rs315905163	63528881	C/A	0.449	-0.335782	0.0512061	7.56002e-11
ESW40	1	rs314662988	67415760	C/A	0.494	-0.345767	0.0533819	1.27107e-10
ESW40	1	rs314096760	64635336	G/A	0.461	-0.346213	0.0525326	6.09543e-11
ESW40	1	rs312591879	63684508	A/C	0.466	-0.346901	0.0524889	5.39643e-11
ESW40	1	rs317999764	65951639	C/T	0.484	0.336105	0.0521524	1.56689e-10
ESW40	1	rs313390107	64130154	A/C	0.464	-0.345964	0.0524751	5.99724e-11
ESW40	1	rs314149880	63758652	A/T	0.468	-0.343261	0.0520376	5.8618e-11
ESW40	1	rs312715298	65397758	A/C	0.348	0.324336	0.0504995	1.80515e-10
ESW40	1	rs317451733	64893556	T/G	0.491	0.344388	0.0529158	1.04059e-10
ESW40	1	rs315035884	64897105	C/G	0.491	0.344388	0.0529158	1.04059e-10
ESW40	1	rs316794095	63622621	A/C	0.449	-0.335776	0.0513857	8.78027e-11
ESW40	1	rs315620422	65487429	C/T	0.348	0.323722	0.0504333	1.84891e-10
ESW40	1	rs13879548	65500958	G/A	0.348	0.323722	0.0504333	1.84891e-10
ESW40	1	rs316315620	67971079	C/T	0.488	-0.343201	0.0534825	1.86971e-10
ESW40	1	rs312457316	67989098	C/A	0.488	-0.343201	0.0534825	1.86971e-10
ESW40	1	rs15304181	67991282	T/A	0.488	-0.343201	0.0534825	1.86971e-10
ESW40	1	rs13879736	65725758	T/C	0.348	0.321436	0.0501726	1.99872e-10
ESW40	1	rs317918999	68106677	G/A	0.456	-0.324762	0.0507608	2.11298e-10
ESW40	1	rs318224752	68052190	C/T	0.441	0.30475	0.0476513	2.14632e-10
ESW40	1	rs314803206	67045321	G/T	0.397	0.318455	0.0494936	1.67484e-10
ESW40	1	rs314214559	65959823	G/C	0.485	0.338776	0.052629	1.64508e-10
ESW40	1	rs313474871	64081204	T/C	0.464	-0.344888	0.0525315	7.18055e-11
ESW40	1	rs317130758	64123485	C/T	0.465	-0.345116	0.052532	6.98249e-11
ESW40	1	rs317875351	64865873	A/G	0.347	0.323568	0.0503665	1.78541e-10
ESW40	1	rs317526048	68001179	G/A	0.487	-0.342096	0.0534847	2.13651e-10
ESW40	1	rs317222398	64196733	C/T	0.466	-0.343436	0.0524379	7.96682e-11
ESW40	1	rs314829226	67236033	C/T	0.495	0.333632	0.0519005	1.74013e-10
ESW40	1	rs13658064	65583050	T/A	0.35	0.322372	0.050435	2.19609e-10
ESW40	1	rs15297718	65450286	T/G	0.35	0.320731	0.0501668	2.17577e-10
ESW40	1	rs315016302	64384753	C/T	0.468	-0.34494	0.0527038	8.2047e-11
ESW40	1	rs13879682	65670732	C/T	0.347	0.321446	0.0503668	2.33617e-10
ESW40	1	rs318156131	67974985	T/C	0.491	-0.340064	0.0532233	2.23035e-10
ESW40	1	rs314631602	68131791	A/T	0.443	0.305451	0.0480558	2.75381e-10
ESW40	1	rs317225913	65361793	T/G	0.349	0.321615	0.0505528	2.65465e-10
ESW40	1	rs14837832	65362091	T/C	0.349	0.321615	0.0505528	2.65465e-10
ESW40	1	rs313283703	65366275	C/A	0.349	0.321615	0.0505528	2.65465e-10
ESW40	1	rs317647128	65405606	T/G	0.349	0.321436	0.0505576	2.72532e-10
ESW40	1	rs317126936	65411901	A/G	0.349	0.321436	0.0505576	2.72532e-10
ESW40	1	rs314779691	65387235	G/C	0.349	0.321381	0.0505342	2.69361e-10
ESW40	1	rs316988589	65389651	A/G	0.349	0.321381	0.0505342	2.69361e-10
ESW40	1	rs13881972	67973304	A/T	0.49	-0.339189	0.053309	2.64242e-10
ESW40	1	rs312500195	63617293	T/C	0.449	-0.333005	0.0514313	1.29142e-10
ESW40	1	rs316351581	68197755	T/C	0.409	0.322878	0.0508682	2.9123e-10
ESW40	1	rs318132341	65586381	C/T	0.348	0.320554	0.050459	2.81387e-10
ESW40	1	rs13658075	65590905	T/C	0.348	0.320554	0.050459	2.81387e-10
ESW40	1	rs317094948	63569346	G/A	0.448	-0.330888	0.051299	1.51242e-10
ESW40	1	rs317838443	63575235	A/G	0.448	-0.330888	0.051299	1.51242e-10
ESW40	1	rs14837682	65256265	A/G	0.349	0.319924	0.0503843	2.86933e-10
ESW40	1	rs15292692	63149638	A/G	0.485	-0.343069	0.052632	9.75157e-11
ESW40	1	rs14840790	68080460	A/G	0.488	-0.339639	0.0535333	2.9661e-10
ESW40	1	rs317577390	66991612	A/G	0.396	0.3164	0.0496843	2.55143e-10
ESW40	1	rs317504464	65384987	T/G	0.349	0.320548	0.0505824	3.10588e-10
ESW40	1	rs312386366	67975173	G/A	0.468	-0.329643	0.0519817	3.02114e-10
ESW40	1	rs312552252	65453395	T/C	0.349	0.319918	0.0504858	3.11277e-10
ESW40	1	rs315697443	65455271	A/G	0.349	0.319918	0.0504858	3.11277e-10
ESW40	1	rs15297751	65458919	C/T	0.349	0.319918	0.0504858	3.11277e-10
ESW40	1	rs313297017	65462555	C/T	0.349	0.319918	0.0504858	3.11277e-10
ESW40	1	rs313721110	65469927	A/C	0.349	0.319918	0.0504858	3.11277e-10
ESW40	1	rs14837998	65472759	A/G	0.349	0.319918	0.0504858	3.11277e-10
ESW40	1	rs316996538	65475834	C/A	0.349	0.319918	0.0504858	3.11277e-10
ESW40	1	rs317407500	65430697	C/A	0.348	0.320202	0.0505502	3.1615e-10
ESW40	1	rs313301912	65432238	T/C	0.348	0.320202	0.0505502	3.1615e-10
ESW40	1	rs316480204	65434952	G/C	0.348	0.320202	0.0505502	3.1615e-10
ESW40	1	rs14837881	65436729	G/A	0.348	0.320202	0.0505502	3.1615e-10
ESW40	1	rs316220988	65438617	A/G	0.348	0.320202	0.0505502	3.1615e-10
ESW40	1	rs317757239	65444556	C/T	0.348	0.320202	0.0505502	3.1615e-10
ESW40	1	rs13879440	65445822	A/G	0.348	0.320202	0.0505502	3.1615e-10
ESW40	1	rs315795746	67825617	T/C	0.473	0.306694	0.0486799	3.91905e-10
ESW40	1	rs317502858	65234567	G/A	0.348	0.320077	0.0505365	3.17672e-10
ESW40	1	rs15295417	64359824	C/T	0.462	-0.342332	0.0525991	1.03986e-10
ESW40	1	rs313071568	68199484	G/A	0.408	0.321846	0.050908	3.41476e-10
ESW40	1	rs314937800	64908188	T/G	0.491	0.340106	0.053036	1.92215e-10
ESW40	1	rs315843594	65285702	T/C	0.348	0.319831	0.050592	3.42199e-10
ESW40	1	rs313350033	65287719	A/T	0.348	0.319831	0.050592	3.42199e-10
ESW40	1	rs14837742	65306730	T/C	0.348	0.319831	0.050592	3.42199e-10
ESW40	1	rs315322562	65311631	T/C	0.348	0.319831	0.050592	3.42199e-10
ESW40	1	rs316618694	65317247	G/A	0.348	0.319831	0.050592	3.42199e-10
ESW40	1	rs315010820	65324332	T/G	0.348	0.319831	0.050592	3.42199e-10
ESW40	1	rs315360434	65655441	G/A	0.348	0.318404	0.0503932	3.49589e-10
ESW40	1	rs314398015	65508594	T/G	0.348	0.319297	0.0505241	3.46736e-10
ESW40	1	rs14838064	65530769	G/A	0.348	0.319297	0.0505241	3.46736e-10
ESW40	1	rs14838067	65531793	T/G	0.348	0.319297	0.0505241	3.46736e-10
ESW40	1	rs13658033	65538578	A/G	0.348	0.319297	0.0505241	3.46736e-10
ESW40	1	rs312715834	65580191	T/A	0.348	0.319297	0.0505241	3.46736e-10
ESW40	1	rs314529707	65328843	T/G	0.346	0.321097	0.0509262	3.80012e-10
ESW40	1	rs313762611	65471031	C/T	0.348	0.318751	0.0504734	3.56638e-10
ESW40	1	rs13877808	63157538	G/A	0.486	-0.34205	0.0527798	1.24293e-10
ESW40	1	rs314345363	63161601	A/G	0.486	-0.34205	0.0527798	1.24293e-10
ESW40	1	rs317582792	63177042	G/C	0.486	-0.34205	0.0527798	1.24293e-10
ESW40	1	rs318187567	63185014	C/G	0.486	-0.34205	0.0527798	1.24293e-10
ESW40	1	rs15292919	63197229	A/G	0.486	-0.34205	0.0527798	1.24293e-10
ESW40	1	rs312746217	64796060	C/A	0.346	0.318198	0.0502829	3.28744e-10
ESW40	1	rs313538795	65431895	A/C	0.348	0.318844	0.0505806	3.83488e-10
ESW40	1	rs13879324	65331182	T/C	0.348	0.318985	0.0506394	3.94593e-10
ESW40	1	rs313277185	65218521	T/C	0.348	0.318532	0.0505395	3.86015e-10
ESW40	1	rs15297052	65227482	A/G	0.348	0.318532	0.0505395	3.86015e-10
ESW40	1	rs312498661	65232547	A/G	0.348	0.318532	0.0505395	3.86015e-10
ESW40	1	rs313675869	65248505	A/G	0.348	0.318532	0.0505395	3.86015e-10
ESW40	1	rs312282681	65254459	A/G	0.348	0.318532	0.0505395	3.86015e-10
ESW40	1	rs315693352	65257531	A/G	0.348	0.318532	0.0505395	3.86015e-10
ESW40	1	rs15298664	65783541	G/A	0.333	0.316254	0.050398	4.58717e-10
ESW40	1	rs314152559	65608708	T/C	0.348	0.317617	0.050448	4.02629e-10
ESW40	1	rs317106037	65697652	T/C	0.347	0.3171	0.050383	4.08102e-10
ESW40	1	rs13879709	65699643	A/G	0.347	0.316923	0.0503612	4.1012e-10
ESW40	1	rs13879644	65622100	C/G	0.347	0.318059	0.0505231	4.04162e-10
ESW40	1	rs15298336	65625603	A/G	0.347	0.318059	0.0505231	4.04162e-10
ESW40	1	rs314414888	65533614	G/A	0.35	0.317688	0.0504594	4.0266e-10
ESW40	1	rs10727000	67720486	C/T	0.474	-0.331918	0.0526131	3.71675e-10
ESW40	1	rs317030460	65795984	A/G	0.333	0.315725	0.0503688	4.78819e-10
ESW40	1	rs313707233	65208044	T/C	0.348	0.317809	0.0505549	4.27401e-10
ESW40	1	rs318161724	65613780	T/C	0.347	0.316403	0.0504017	4.51575e-10
ESW40	1	rs316819198	64202236	A/G	0.467	-0.332688	0.0515623	1.49332e-10
ESW40	1	rs15299290	66055259	T/C	0.349	0.31341	0.0500995	5.17774e-10
ESW40	1	rs314973922	65700468	T/C	0.347	0.315924	0.0503881	4.7424e-10
ESW40	1	rs13882203	68184153	A/G	0.44	-0.316375	0.0507394	5.88178e-10
ESW40	1	rs15293737	63514087	A/G	0.448	-0.326084	0.0512173	2.57631e-10
ESW40	1	rs313925320	68126422	A/G	0.456	-0.317124	0.0508035	5.635e-10
ESW40	1	rs315433980	64934275	A/G	0.488	0.33733	0.0531538	2.93144e-10
ESW40	1	rs312868041	63165168	A/C	0.486	-0.339184	0.052688	1.63955e-10
ESW40	1	rs317866966	63748926	A/G	0.465	-0.338069	0.0526347	1.80093e-10
ESW40	1	rs314300502	65628779	A/G	0.347	0.315684	0.0504816	5.25299e-10
ESW40	1	rs314551852	67112411	T/C	0.489	-0.315161	0.0503104	4.90739e-10
ESW40	1	rs314325880	65265856	C/T	0.491	0.33675	0.0533424	3.61702e-10
ESW40	1	rs13879248	65269762	G/A	0.491	0.33675	0.0533424	3.61702e-10
ESW40	1	rs13820682	64987980	C/T	0.49	0.336309	0.0530098	2.96929e-10
ESW40	1	rs15293063	63260225	C/T	0.485	-0.33927	0.0529465	1.98369e-10
ESW40	1	rs317699935	65571406	T/C	0.348	0.316525	0.0506023	5.19684e-10
ESW40	1	rs313215752	65224941	T/C	0.349	0.315336	0.0504354	5.29126e-10
ESW40	1	rs312884673	63161179	G/A	0.486	-0.338191	0.0526769	1.83368e-10
ESW40	1	rs313837922	63740085	C/T	0.465	-0.337233	0.0526155	1.96353e-10
ESW40	1	rs317872465	63174359	C/A	0.486	-0.339189	0.0528337	1.83562e-10
ESW40	1	rs313763663	63138449	T/G	0.485	-0.339112	0.0528051	1.81227e-10
ESW40	1	rs315632331	68296282	C/T	0.479	-0.328484	0.0528248	6.53461e-10
ESW40	1	rs15302036	67179769	T/C	0.486	-0.314136	0.0503562	5.77354e-10
ESW40	1	rs316150259	65451491	C/T	0.349	0.313416	0.0503164	6.1198e-10
ESW40	1	rs312399266	68277826	A/C	0.495	-0.330286	0.053174	6.82185e-10
ESW40	1	rs14839673	67038518	T/A	0.397	0.306651	0.0490467	5.29313e-10
ESW40	1	rs15297057	65229327	C/T	0.348	0.314402	0.0505606	6.53615e-10
ESW40	1	rs13879294	65312209	C/A	0.348	0.31376	0.050507	6.78889e-10
ESW40	1	rs318228914	65428027	A/G	0.348	0.314141	0.0505318	6.6025e-10
ESW40	1	rs315051618	65455451	G/A	0.349	0.313233	0.0504504	6.93668e-10
ESW40	1	rs313582503	68002666	T/C	0.482	-0.327103	0.0526272	6.65306e-10
ESW40	1	rs315416615	65820035	G/A	0.333	0.309754	0.0501085	8.20193e-10
ESW40	1	rs14837748	65306991	T/A	0.348	0.313944	0.0506552	7.42919e-10
ESW40	1	rs317066127	65313553	A/G	0.348	0.313944	0.0506552	7.42919e-10
ESW40	1	rs315566649	65852141	C/T	0.334	0.309588	0.0501588	8.69664e-10
ESW40	1	rs315721761	65861793	T/C	0.334	0.309588	0.0501588	8.69664e-10
ESW40	1	rs315597237	68135993	T/C	0.459	-0.312799	0.0506966	8.81285e-10
ESW40	1	rs312425453	64822189	T/A	0.348	0.309611	0.0500041	7.7071e-10
ESW40	1	rs314063110	64825492	C/T	0.348	0.309611	0.0500041	7.7071e-10
ESW40	1	rs313335269	64840459	G/A	0.348	0.309611	0.0500041	7.7071e-10
ESW40	1	rs315749274	64869631	C/T	0.348	0.309611	0.0500041	7.7071e-10
ESW40	1	rs312502759	63730601	T/C	0.464	-0.333445	0.052596	3.05535e-10
ESW40	1	rs314755201	65012889	G/C	0.49	0.332142	0.0530262	4.92585e-10
ESW40	1	rs13879185	65020771	C/A	0.49	0.332142	0.0530262	4.92585e-10
ESW40	1	rs313674391	65020907	T/C	0.49	0.332142	0.0530262	4.92585e-10
ESW40	1	rs315527967	65033800	T/C	0.49	0.332142	0.0530262	4.92585e-10
ESW40	1	rs14839758	67125199	G/A	0.482	0.326445	0.0526482	7.30049e-10
ESW40	1	rs315293252	63863290	A/C	0.465	-0.332425	0.0525158	3.24939e-10
ESW40	1	rs313835461	63959009	G/C	0.502	0.334197	0.0532043	4.41048e-10
ESW40	1	rs313110656	64835229	C/A	0.492	0.330558	0.0529534	5.626e-10
ESW40	1	rs313499679	64835237	C/A	0.492	0.330558	0.0529534	5.626e-10
ESW40	1	rs315142215	65134530	G/T	0.491	0.330516	0.053148	6.51723e-10
ESW40	1	rs314018522	65145031	C/A	0.491	0.330516	0.053148	6.51723e-10
ESW40	1	rs312675675	65014651	T/A	0.49	0.329697	0.0528985	5.98028e-10
ESW40	1	rs313672307	63124093	G/A	0.486	-0.333241	0.0527731	3.58039e-10
ESW40	1	rs317372761	63129457	C/T	0.486	-0.333241	0.0527731	3.58039e-10
ESW40	1	rs315776162	65403622	C/A	0.35	0.309344	0.0505352	1.1883e-09
ESW40	1	rs315609217	64991069	C/T	0.491	0.328222	0.0528463	6.84465e-10
ESW40	1	rs317970544	65944694	G/A	0.348	0.306016	0.0501085	1.29672e-09
ESW40	1	rs317160462	65204680	T/C	0.489	0.328511	0.0530841	7.86259e-10
ESW40	1	rs14839569	66922308	T/C	0.402	-0.297225	0.0489258	1.57651e-09
ESW40	1	rs317951301	65004894	T/C	0.491	0.326721	0.052898	8.47133e-10
ESW40	1	rs13881923	67912178	A/G	0.434	0.295516	0.0488335	1.81813e-09
ESW40	1	rs313189621	63868560	A/G	0.497	-0.326779	0.0527055	7.3184e-10
ESW40	1	rs313412753	64733514	T/G	0.491	0.327878	0.053089	8.49323e-10
ESW40	1	rs315904690	65668088	C/A	0.349	0.305452	0.0503278	1.63259e-09
ESW40	1	rs314963824	63925133	G/T	0.501	0.329393	0.0531905	7.6604e-10
ESW40	1	rs317741115	64922588	A/G	0.492	-0.323452	0.052573	9.81973e-10
ESW40	1	rs314569085	64632540	C/A	0.348	0.307102	0.050543	1.56639e-09
ESW40	1	rs313289751	63926597	T/C	0.502	0.328159	0.0532014	8.91026e-10
ESW40	1	rs314974162	66197615	G/A	0.356	0.29958	0.0498104	2.27495e-09
ESW40	1	rs318193983	64929421	C/T	0.493	-0.32202	0.052545	1.13771e-09
ESW40	1	rs316876728	64940202	C/T	0.493	-0.32202	0.052545	1.13771e-09
ESW40	1	rs14835988	63108274	A/G	0.486	-0.327384	0.0526642	6.61317e-10
ESW40	1	rs15301127	66853159	T/C	0.495	0.266202	0.0444689	2.69426e-09
ESW40	1	rs15301807	67106463	A/C	0.496	-0.311574	0.0517434	2.17959e-09
ESW40	1	rs13880778	66838740	A/G	0.401	-0.294168	0.0491304	2.67431e-09
ESW40	1	rs315418448	64363166	T/C	0.49	0.325339	0.0532089	1.24012e-09
ESW40	1	rs317431488	64366959	A/G	0.49	0.325339	0.0532089	1.24012e-09
ESW40	1	rs315449771	64376345	G/T	0.49	0.325339	0.0532089	1.24012e-09
ESW40	1	rs314434128	66891375	A/C	0.475	-0.287544	0.0477791	2.22352e-09
ESW40	1	rs317872894	66544490	C/T	0.354	0.299011	0.0500777	2.95336e-09
ESW40	1	rs312653578	64372533	T/C	0.486	0.319838	0.0526566	1.58585e-09
ESW40	1	rs314302319	67105870	A/C	0.487	0.308446	0.0513333	2.35458e-09
ESW40	1	rs316376440	65746504	C/T	0.474	0.315068	0.0525214	2.49824e-09
ESW40	1	rs314560489	64792304	T/C	0.491	0.321567	0.0530169	1.6716e-09
ESW40	1	rs13880014	66058309	A/G	0.356	0.294388	0.0495369	3.49351e-09
ESW40	1	rs314800813	64970860	G/A	0.492	-0.318695	0.0524817	1.60076e-09
ESW40	1	rs13658588	66929345	G/A	0.401	-0.29116	0.0489264	3.3276e-09
ESW40	1	rs316813145	66934686	T/G	0.401	-0.29116	0.0489264	3.3276e-09
ESW40	1	rs315928740	66846168	G/A	0.494	0.264492	0.0445879	3.72737e-09
ESW40	1	rs318102675	63956414	G/C	0.497	-0.32345	0.0531897	1.51947e-09
ESW40	1	rs312363907	64946665	G/T	0.493	-0.318476	0.0525876	1.76829e-09
ESW40	1	rs13657661	64240846	G/T	0.467	-0.3215	0.052556	1.2183e-09
ESW40	1	rs313596966	64746442	T/C	0.489	0.319708	0.0529012	1.90845e-09
ESW40	1	rs315482272	66256853	C/A	0.354	0.297889	0.0502492	3.81003e-09
ESW40	1	rs315373984	65929458	A/G	0.333	0.296467	0.0501279	4.14109e-09
ESW40	1	rs15292422	63047821	T/C	0.484	-0.32182	0.0527058	1.30544e-09
ESW40	1	rs13658187	65831208	G/A	0.318	0.295339	0.0502326	5.08788e-09
ESW40	1	rs14841154	68309112	G/A	0.494	-0.314318	0.0531346	4.10973e-09
ESW40	1	rs316878356	64498250	A/G	0.49	0.320709	0.0532195	2.11948e-09
ESW40	1	rs316151344	65404552	A/C	0.348	0.298128	0.0504088	4.14146e-09
ESW40	1	rs318206184	64973296	G/C	0.493	-0.315767	0.0525266	2.31407e-09
ESW40	1	rs313158036	66189116	T/C	0.354	0.296474	0.0503145	4.71213e-09
ESW40	1	rs14838799	66194699	G/A	0.354	0.296474	0.0503145	4.71213e-09
ESW40	1	rs313203471	66842377	G/A	0.404	-0.288465	0.0490009	4.86732e-09
ESW40	1	rs315045233	65563530	G/A	0.348	0.299432	0.0507237	4.42036e-09
ESW40	1	rs314138547	65754775	C/T	0.474	0.310099	0.0523612	3.94695e-09
ESW40	1	rs318028319	66537860	T/C	0.353	0.294849	0.0501666	5.14894e-09
ESW40	1	rs317523180	64759752	A/G	0.492	0.317488	0.0530422	2.70553e-09
ESW40	1	rs318000157	66380725	G/A	0.354	0.29399	0.0501259	5.53809e-09
ESW40	1	rs15293251	63313375	A/G	0.472	-0.313763	0.0517396	1.68281e-09
ESW40	1	rs14838601	66012734	T/C	0.333	0.293614	0.0501724	5.97576e-09
ESW40	1	rs313023858	66250567	G/A	0.355	0.2947	0.0502813	5.67066e-09
ESW40	1	rs315480559	64735182	A/G	0.492	0.317245	0.0530701	2.8336e-09
ESW40	1	rs312859413	63740907	T/C	0.467	-0.317952	0.0525872	1.87766e-09
ESW40	1	rs316968223	66130355	T/C	0.348	0.294929	0.0503769	5.89378e-09
ESW40	1	rs316554589	64630081	G/A	0.348	0.295319	0.0501623	4.85742e-09
ESW40	1	rs317492507	64749552	G/A	0.49	0.317381	0.0531899	3.02465e-09
ESW40	1	rs312412473	66018239	G/A	0.332	0.292662	0.0502254	6.92529e-09
ESW40	1	rs13881428	67505413	A/G	0.379	-0.268639	0.0463979	8.59888e-09
ESW40	1	rs312725300	65158286	G/C	0.492	-0.311772	0.0525996	3.83221e-09
ESW40	1	rs317720933	65014575	A/G	0.488	0.312574	0.0527101	3.76911e-09
ESW40	1	rs314826738	64024804	T/C	0.481	-0.313234	0.0525114	3.05889e-09
ESW40	1	rs315534923	65004108	C/T	0.492	-0.311584	0.0525403	3.76198e-09
ESW40	1	rs317110640	65018319	G/A	0.492	-0.311584	0.0525403	3.76198e-09
ESW40	1	rs317529704	63141438	G/A	0.467	-0.313052	0.0520347	2.25021e-09
ESW40	1	rs315802428	63155146	A/G	0.467	-0.313052	0.0520347	2.25021e-09
ESW40	1	rs314847612	66314627	T/C	0.354	0.292131	0.0503161	7.83196e-09
ESW40	1	rs316451877	64492207	G/A	0.49	0.315478	0.0532599	3.92211e-09
ESW40	1	rs312831066	66034001	C/T	0.334	0.292371	0.0505656	9.00142e-09
ESW40	1	rs313842277	62389545	T/C	0.458	0.297551	0.049842	2.97202e-09
ESW40	1	rs15292689	63146823	G/A	0.469	-0.312001	0.0520255	2.52482e-09
ESW40	1	rs14837563	65153795	T/C	0.492	-0.309806	0.052643	4.92183e-09
ESW40	1	rs316444096	66039819	T/C	0.334	0.292572	0.0507917	1.02143e-08
ESW40	1	rs13657799	64587047	A/G	0.353	0.29452	0.050715	7.76633e-09
ESW40	1	rs13877602	62932507	T/C	0.459	-0.300758	0.0511735	5.15426e-09
ESW40	1	rs15296425	64778838	C/G	0.493	0.310217	0.0529494	5.74725e-09
ESW40	1	rs316146747	64568436	G/T	0.352	0.293655	0.0507886	9.00715e-09
ESW40	1	rs313753385	64599952	A/G	0.352	0.293655	0.0507886	9.00715e-09
ESW40	1	rs313488309	64607528	A/C	0.352	0.293655	0.0507886	9.00715e-09
ESW40	1	rs315682415	64620771	G/T	0.352	0.293655	0.0507886	9.00715e-09
ESW40	1	rs14841319	68363439	G/A	0.496	-0.305901	0.0532469	1.11586e-08
ESW40	1	rs315989578	63954633	A/G	0.488	-0.301314	0.0515847	6.37248e-09
ESW40	1	rs317148353	64587859	T/A	0.353	0.292078	0.0507682	1.06407e-08
ESW40	1	rs14839560	66919412	G/A	0.331	0.282682	0.0497907	1.64537e-08
ESW40	1	rs316135215	64625323	T/G	0.353	0.292355	0.0508993	1.12346e-08
ESW40	1	rs316648030	64614811	A/G	0.352	0.291728	0.0507514	1.09529e-08
ESW40	1	rs313284069	67333508	A/G	0.343	-0.279903	0.0492102	1.54944e-08
ESW40	1	rs13657578	64049415	T/G	0.482	-0.30723	0.052504	5.99511e-09
ESW40	1	rs317945060	63128959	G/C	0.468	-0.307174	0.0520015	4.32164e-09
ESW40	1	rs315475836	63134355	T/C	0.468	-0.307174	0.0520015	4.32164e-09
ESW40	1	rs14839807	67153754	A/C	0.408	-0.273483	0.0481785	1.6545e-08
ESW40	1	rs315201390	66827737	G/A	0.487	0.250495	0.0442753	1.84179e-08
ESW40	1	rs15302255	67228157	G/A	0.383	-0.253561	0.045055	2.18251e-08
ESW40	1	rs313822595	65153085	T/G	0.366	0.276177	0.0486327	1.63201e-08
ESW40	1	rs314903178	64747066	C/T	0.485	-0.301216	0.0518477	7.66398e-09
ESW40	1	rs317076653	64489071	G/A	0.498	0.298592	0.0516258	8.91002e-09
ESW40	1	rs315530292	64567633	C/T	0.351	0.290063	0.0509184	1.47384e-08
ESW40	1	rs318204685	67135737	C/T	0.392	-0.280579	0.0497034	1.97877e-08
ESW40	1	rs312372104	67623651	C/G	0.391	-0.259534	0.0460426	2.07356e-08
ESW40	1	rs314261658	65827250	A/G	0.318	0.287202	0.0509822	2.11458e-08
ESW40	1	rs317545145	66751642	T/G	0.419	-0.279102	0.049529	2.09385e-08
ESW40	1	rs315482704	66546926	C/T	0.412	-0.279475	0.0496618	2.18558e-08
ESW40	1	rs315412229	66559723	C/T	0.412	-0.279475	0.0496618	2.18558e-08
ESW40	1	rs312685814	63755232	A/C	0.49	0.306499	0.053283	1.06958e-08
ESW40	1	rs13878199	63787398	G/A	0.49	0.306499	0.053283	1.06958e-08
ESW40	1	rs312341781	63792732	A/C	0.49	0.306499	0.053283	1.06958e-08
ESW40	1	rs316695268	66030542	C/G	0.332	0.286692	0.0510193	2.29055e-08
ESW40	1	rs313835587	64024691	T/C	0.48	-0.302893	0.0525169	9.79176e-09
ESW40	1	rs15294666	64031727	A/G	0.48	-0.302893	0.0525169	9.79176e-09
ESW40	1	rs315341027	63913531	C/T	0.479	-0.302122	0.0524175	1.00074e-08
ESW40	1	rs13880017	66059431	T/C	0.337	0.280766	0.0502175	2.68774e-08
ESW40	1	rs314759160	64375086	A/C	0.492	-0.303306	0.0527231	1.06628e-08
ESW40	1	rs315890371	67169145	T/C	0.448	-0.250622	0.0450442	3.13034e-08
ESW40	1	rs13879913	65903530	C/G	0.333	0.28512	0.0509485	2.60959e-08
ESW40	1	rs313450187	64737998	T/G	0.488	0.302598	0.0528667	1.26075e-08
ESW40	1	rs312282201	63933926	A/G	0.479	-0.301459	0.0525455	1.16769e-08
ESW40	1	rs13879973	65981293	T/C	0.335	0.276525	0.0496219	2.98045e-08
ESW40	1	rs315151017	66063377	G/A	0.332	0.284262	0.0509904	2.94426e-08
ESW40	1	rs315998464	66660938	G/A	0.418	-0.275607	0.0495037	3.06971e-08
ESW40	1	rs316578224	66462180	A/G	0.412	-0.275165	0.0495433	3.30881e-08
ESW40	1	rs314526674	66489624	G/A	0.412	-0.275165	0.0495433	3.30881e-08
ESW40	1	rs313230003	66495373	A/T	0.412	-0.275165	0.0495433	3.30881e-08
ESW40	1	rs317099917	64610946	G/A	0.354	0.282084	0.050382	2.57037e-08
ESW40	1	rs312421425	66996818	A/G	0.41	-0.269489	0.0485008	3.26533e-08
ESW40	1	rs317784757	64426813	C/A	0.352	0.284098	0.0507133	2.52537e-08
ESW40	1	rs316074199	63904790	G/C	0.479	-0.299836	0.0525708	1.41713e-08
ESW40	1	rs315206890	63933986	C/T	0.479	-0.299836	0.0525708	1.41713e-08
ESW40	1	rs13878174	63744097	A/G	0.48	-0.298942	0.0524884	1.48449e-08
ESW40	1	rs317923909	64677690	T/C	0.492	-0.299796	0.0527113	1.55303e-08
ESW40	1	rs15299476	66138623	T/C	0.339	0.282029	0.0509722	3.72194e-08
ESW40	1	rs313803840	63756664	G/C	0.49	0.302103	0.053325	1.7631e-08
ESW40	1	rs13879220	65202402	G/A	0.338	0.275934	0.0497214	3.3919e-08
ESW40	1	rs13657732	64492984	T/C	0.491	0.300944	0.0533073	1.97443e-08
ESW40	1	rs317780629	67216253	T/C	0.411	-0.274042	0.0496032	3.89913e-08
ESW40	1	rs14839403	66815490	A/G	0.477	0.25298	0.0460059	4.50177e-08
ESW40	1	rs315764071	64434554	A/T	0.352	0.282422	0.0507419	3.09626e-08
ESW40	1	rs317921569	64575091	A/G	0.354	0.280225	0.05043	3.25947e-08
ESW40	1	rs313361191	64599497	T/C	0.354	0.280225	0.05043	3.25947e-08
ESW40	1	rs317810687	64612414	T/C	0.354	0.280225	0.05043	3.25947e-08
ESW40	1	rs13880943	67092254	G/A	0.409	-0.266788	0.0484052	4.19488e-08
ESW40	1	rs13879961	65967095	A/G	0.353	0.270902	0.0490631	3.96875e-08
ESW40	1	rs13658745	67214364	G/A	0.411	-0.273394	0.049527	3.99953e-08
ESW40	1	rs13880879	67001555	A/C	0.409	-0.26706	0.0485008	4.31923e-08
ESW40	1	rs317433413	66059661	A/C	0.336	0.276283	0.050411	4.98113e-08
ESW40	1	rs312525672	62382210	A/C	0.461	0.285247	0.0502398	1.64265e-08
ESW40	1	rs317050654	64714278	G/A	0.49	-0.296004	0.0526376	2.23742e-08
ESW40	1	rs314919436	66771679	A/C	0.481	0.251328	0.0460361	5.60245e-08
ESW40	1	rs312324266	65916997	A/G	0.317	0.279554	0.051094	5.24267e-08
ESW40	1	rs313071881	64664820	A/G	0.365	0.270279	0.0489019	3.84981e-08
ESW40	1	rs318218004	67177627	A/G	0.389	-0.263181	0.0482051	5.59451e-08
ESW40	1	rs13880491	66638715	A/G	0.414	-0.271794	0.0495879	4.96916e-08
ESW40	1	rs312860300	66766438	C/T	0.419	-0.271377	0.0496473	5.39808e-08
ESW40	1	rs13880323	66447291	C/G	0.409	-0.271047	0.0495728	5.35142e-08
ESW40	1	rs15294692	64044752	A/C	0.48	-0.294767	0.0524806	2.32459e-08
ESW40	1	rs313298519	66651434	C/T	0.417	-0.271204	0.0496542	5.52562e-08
ESW40	1	rs14839228	66655017	C/T	0.417	-0.271204	0.0496542	5.52562e-08
ESW40	1	rs312696990	63891101	T/C	0.479	-0.294372	0.0524658	2.40397e-08
ESW40	1	rs317456642	63787533	A/G	0.489	0.295915	0.0529231	2.68148e-08
ESW40	1	rs312437461	64712121	A/G	0.489	-0.29449	0.0526628	2.67275e-08
ESW40	1	rs318173724	66498499	C/T	0.414	-0.269672	0.0495209	6.0431e-08
ESW40	1	rs315390615	68339611	A/G	0.438	-0.271547	0.0501358	7.10181e-08
ESW40	1	rs313708807	64644558	A/G	0.367	0.266096	0.0485947	5.11493e-08
ESW40	1	rs313809464	68315034	G/A	0.456	-0.278056	0.0512468	6.73821e-08
ESW40	1	rs314518869	65947927	G/A	0.316	0.276343	0.0510129	7.06792e-08
ESW40	1	rs316685129	63840906	G/A	0.491	0.295806	0.0532628	3.3148e-08
ESW40	1	rs13879785	65771409	C/T	0.322	0.27739	0.0511953	7.02341e-08
ESW40	1	rs314437001	64425426	A/C	0.353	0.277873	0.0507824	5.22906e-08
ESW40	1	rs13878842	64482578	C/T	0.492	-0.293658	0.0527844	3.14012e-08
ESW40	1	rs13878858	64484593	C/T	0.492	-0.293658	0.0527844	3.14012e-08
ESW40	1	rs15295638	64488215	T/C	0.492	-0.293658	0.0527844	3.14012e-08
ESW40	1	rs313074422	64492357	C/T	0.492	-0.293658	0.0527844	3.14012e-08
ESW40	1	rs15305494	68464399	T/C	0.487	-0.291898	0.0537569	6.58688e-08
ESW40	1	rs316640575	65951677	C/T	0.318	0.274887	0.0508463	7.50177e-08
ESW40	1	rs316231137	64851284	T/A	0.32	0.278577	0.0513868	6.91201e-08
ESW40	1	rs313601535	64855441	T/C	0.32	0.278577	0.0513868	6.91201e-08
ESW40	1	rs313893103	64861069	C/T	0.32	0.278577	0.0513868	6.91201e-08
ESW40	1	rs317251885	64811114	G/A	0.32	0.278477	0.0513842	6.97562e-08
ESW40	1	rs316703991	66137606	A/G	0.338	0.276098	0.0511146	7.69678e-08
ESW40	1	rs14838716	66137918	G/A	0.338	0.276098	0.0511146	7.69678e-08
ESW40	1	rs316366176	66172267	G/A	0.338	0.276098	0.0511146	7.69678e-08
ESW40	1	rs315230207	66223404	T/C	0.339	0.275702	0.0510506	7.73808e-08
ESW40	1	rs13877871	63213025	C/T	0.457	-0.282264	0.0514649	4.87274e-08
ESW40	1	rs13877873	63213190	T/A	0.457	-0.282264	0.0514649	4.87274e-08
ESW40	1	rs313788359	66386722	T/C	0.411	-0.267362	0.0495495	7.93949e-08
ESW40	1	rs15305265	68393318	C/T	0.453	-0.265719	0.0491349	7.43182e-08
ESW40	1	rs317073559	66335211	A/G	0.411	-0.267736	0.04965	8.08872e-08
ESW40	1	rs317779633	63763600	G/A	0.492	0.290817	0.0527579	4.17758e-08
ESW40	1	rs14840103	67379911	T/G	0.409	-0.267251	0.0496358	8.45969e-08
ESW40	1	rs313861286	63269744	C/T	0.455	-0.281046	0.0515302	5.77034e-08
ESW40	1	rs317901480	64706960	A/G	0.49	-0.290906	0.052587	3.7448e-08
ESW40	1	rs315556743	65732697	G/C	0.321	0.27501	0.0512079	9.11844e-08
ESW40	1	rs312825886	66326624	A/G	0.411	-0.267106	0.0496735	8.78915e-08
ESW40	1	rs13880294	66405668	A/G	0.412	-0.265313	0.0494373	9.3082e-08
ESW40	1	rs13880280	66390173	T/G	0.412	-0.265812	0.0494805	9.03936e-08
ESW40	1	rs314684035	67208774	A/G	0.41	-0.267019	0.0495994	8.49291e-08
ESW40	1	rs14840626	67879631	T/C	0.483	-0.2464	0.0461674	1.09267e-07
ESW40	1	rs13881261	67433772	C/T	0.447	-0.245651	0.0460019	1.0756e-07
ESW40	1	rs14841309	68353988	G/C	0.399	0.273825	0.0509716	9.03731e-08
ESW40	1	rs15299953	66387325	A/C	0.34	0.272926	0.0509332	9.73092e-08
ESW40	1	rs312431525	66522433	C/G	0.443	0.271454	0.0507801	1.04306e-07
ESW40	1	rs313255162	66138876	A/G	0.342	0.268986	0.0504445	1.12131e-07
ESW40	1	rs315445676	66339726	G/A	0.412	-0.264061	0.0496287	1.19365e-07
ESW40	1	rs316555338	63217999	A/C	0.456	-0.278484	0.0515037	7.46778e-08
ESW40	1	rs313721409	63781782	C/T	0.493	-0.286963	0.0526187	5.78273e-08
ESW40	1	rs317643252	66174336	C/A	0.338	0.271518	0.0511382	1.26824e-07
ESW40	1	rs13656955	62173446	C/T	0.46	0.277739	0.0505025	4.4852e-08
ESW40	1	rs14840004	67315919	T/G	0.39	-0.264329	0.0497574	1.24877e-07
ESW40	1	rs317256477	65976272	T/C	0.317	0.270776	0.0510294	1.29042e-07
ESW40	1	rs317288665	64654618	C/A	0.367	0.25987	0.0485565	1.00855e-07
ESW40	1	rs318023189	66294454	T/C	0.338	0.271476	0.0511049	1.25028e-07
ESW40	1	rs13657155	62599898	A/T	0.458	-0.276225	0.0508842	6.64003e-08
ESW40	1	rs316261601	67363272	G/A	0.465	-0.243977	0.0460827	1.37595e-07
ESW40	1	rs14835230	62357034	C/T	0.486	-0.2928	0.0529441	3.77727e-08
ESW40	1	rs317754939	65263566	C/G	0.321	0.273784	0.0517748	1.42363e-07
ESW40	1	rs312847101	65271717	G/A	0.321	0.273784	0.0517748	1.42363e-07
ESW40	1	rs318164760	65910245	G/T	0.316	0.270245	0.0510653	1.39214e-07
ESW40	1	rs317034351	67210609	T/G	0.471	-0.243377	0.0462052	1.59013e-07
ESW40	1	rs314779879	68296034	T/C	0.437	-0.263787	0.0501012	1.60922e-07
ESW40	1	rs315232152	68673278	A/G	0.492	-0.284543	0.0536647	1.31866e-07
ESW40	1	rs314940591	67066358	A/G	0.417	-0.259971	0.0491966	1.45168e-07
ESW40	1	rs313944098	66515807	C/G	0.444	0.26901	0.0510058	1.53353e-07
ESW40	1	rs312757151	64648728	T/C	0.366	0.258208	0.0485817	1.23167e-07
ESW40	1	rs316655543	64652548	G/T	0.366	0.258208	0.0485817	1.23167e-07
ESW40	1	rs317352557	64658888	T/G	0.366	0.258208	0.0485817	1.23167e-07
ESW40	1	rs317272682	66916166	G/A	0.42	-0.259306	0.0491238	1.49675e-07
ESW40	1	rs13657881	65218351	T/A	0.321	0.27245	0.051726	1.59132e-07
ESW40	1	rs312815991	65240216	A/G	0.321	0.27245	0.051726	1.59132e-07
ESW40	1	rs314048357	65262855	T/A	0.321	0.27216	0.0517795	1.68793e-07
ESW40	1	rs15295648	64491753	T/A	0.49	-0.283823	0.0526451	8.14187e-08
ESW40	1	rs315463178	67430530	G/A	0.328	-0.260001	0.0496153	1.83616e-07
ESW40	1	rs315179188	68542605	T/C	0.494	-0.282311	0.0535515	1.55276e-07
ESW40	1	rs316028712	66934918	G/A	0.416	-0.258799	0.0492739	1.72331e-07
ESW40	1	rs315816689	64785992	G/A	0.319	0.27097	0.0515309	1.66765e-07
ESW40	1	rs316778039	63769967	G/A	0.492	-0.284445	0.0527794	8.22841e-08
ESW40	1	rs13878194	63770165	A/G	0.492	-0.284445	0.0527794	8.22841e-08
ESW40	1	rs316098703	67507199	T/C	0.329	-0.259146	0.0495072	1.89386e-07
ESW40	1	rs313602625	66332486	A/C	0.443	0.26551	0.0507535	1.92586e-07
ESW40	1	rs317410553	66373329	A/G	0.339	0.266912	0.0510714	1.97867e-07
ESW40	1	rs317613909	66378487	A/G	0.339	0.266912	0.0510714	1.97867e-07
ESW40	1	rs14835025	62175980	C/T	0.46	0.273754	0.0506491	7.55625e-08
ESW40	1	rs317433577	63171909	A/C	0.474	-0.28222	0.0527293	1.00666e-07
ESW40	1	rs312278028	63171963	C/T	0.474	-0.28222	0.0527293	1.00666e-07
ESW40	1	rs14836028	63172968	C/T	0.474	-0.28222	0.0527293	1.00666e-07
ESW40	1	rs313108307	62210316	T/C	0.46	0.273512	0.0505615	7.36975e-08
ESW40	1	rs13658439	66517880	A/G	0.442	0.265144	0.0508842	2.14841e-07
ESW40	1	rs313657779	65189992	G/T	0.321	0.268689	0.0515389	2.11926e-07
ESW40	1	rs13657807	64588799	T/C	0.37	0.257454	0.0489888	1.69484e-07
ESW40	1	rs314433956	63002685	G/A	0.457	-0.271645	0.0512982	1.368e-07
ESW40	1	rs15305566	68477068	C/T	0.495	-0.279169	0.0533879	1.94938e-07
ESW40	1	rs13657581	64053819	G/A	0.491	-0.281329	0.0526757	1.07116e-07
ESW40	1	rs13657589	64054326	A/C	0.491	-0.281329	0.0526757	1.07116e-07
ESW40	1	rs314698402	62200318	T/A	0.464	0.266475	0.0497441	9.81388e-08
ESW40	1	rs15294072	63782765	A/C	0.492	-0.281872	0.052773	1.06861e-07
ESW40	1	rs316144296	66649122	T/C	0.322	0.264592	0.0511162	2.57675e-07
ESW40	1	rs312596344	68430672	G/A	0.409	0.258152	0.0499098	2.63041e-07
ESW40	1	rs14838861	66245596	T/G	0.444	0.262142	0.0506431	2.57718e-07
ESW40	1	rs317533709	65140925	G/A	0.321	0.266844	0.0515111	2.52255e-07
ESW40	1	rs316923811	63037818	T/A	0.474	-0.279912	0.0526815	1.24252e-07
ESW40	1	rs316768074	66326661	A/C	0.443	0.261753	0.0507644	2.86283e-07
ESW40	1	rs316523159	66327460	A/G	0.443	0.261753	0.0507644	2.86283e-07
ESW40	1	rs315252112	62959887	G/A	0.449	-0.267521	0.0510911	1.87738e-07
ESW40	1	rs315587858	63106168	A/C	0.474	-0.278617	0.0526369	1.38439e-07
ESW40	1	rs317732586	63113504	T/C	0.474	-0.278617	0.0526369	1.38439e-07
ESW40	1	rs14835993	63118358	T/A	0.474	-0.278617	0.0526369	1.38439e-07
ESW40	1	rs14835748	62829145	A/G	0.476	-0.278025	0.0526073	1.44717e-07
ESW40	1	rs313613793	63018908	T/C	0.456	-0.268308	0.0513521	1.99346e-07
ESW40	1	rs318166068	63022878	C/T	0.456	-0.268308	0.0513521	1.99346e-07
ESW40	1	rs312962121	63033140	C/T	0.475	-0.277816	0.0526481	1.51107e-07
ESW40	1	rs317420213	67471112	C/T	0.33	-0.253445	0.0494594	3.38309e-07
ESW40	1	rs313863369	67449409	A/G	0.456	-0.235808	0.0461959	3.7499e-07
ESW40	1	rs13880622	66740954	A/G	0.464	0.239072	0.0467101	3.49229e-07
ESW40	1	rs317411374	65121215	C/G	0.321	0.263905	0.0514502	3.2956e-07
ESW40	1	rs318157913	64389659	T/G	0.369	0.252477	0.0488607	2.70177e-07
ESW40	1	rs318057463	65982845	T/C	0.32	0.25772	0.0504695	3.71259e-07
ESW40	1	rs314329020	63761523	A/G	0.489	0.276748	0.0527639	1.79093e-07
ESW40	1	rs14837512	65097567	T/C	0.321	0.263905	0.0515252	3.42637e-07
ESW40	1	rs315297057	65099057	A/G	0.321	0.263905	0.0515252	3.42637e-07
ESW40	1	rs314024950	65107695	T/C	0.321	0.263905	0.0515252	3.42637e-07
ESW40	1	rs314135164	65117560	A/G	0.321	0.263905	0.0515252	3.42637e-07
ESW40	1	rs313771270	68620158	T/G	0.491	-0.275778	0.0537243	3.22923e-07
ESW40	1	rs15295513	64416611	G/T	0.371	0.252399	0.04893	2.83104e-07
ESW40	1	rs317984681	66504106	A/G	0.442	0.258902	0.0506741	3.66051e-07
ESW40	1	rs14839637	66985935	A/G	0.484	0.234036	0.0457391	3.51876e-07
ESW40	1	rs314652867	63768855	C/T	0.495	-0.275227	0.0524274	1.74703e-07
ESW40	1	rs316743513	64601444	C/T	0.37	0.252412	0.0489641	2.88066e-07
ESW40	1	rs13877596	62914346	T/C	0.458	-0.265639	0.0511673	2.37715e-07
ESW40	1	rs312585579	66313515	T/G	0.443	0.259163	0.0507942	3.79515e-07
ESW40	1	rs313161958	66368440	G/A	0.339	0.259188	0.0508618	3.92072e-07
ESW40	1	rs314951360	66361656	T/C	0.485	0.240092	0.0471658	4.03517e-07
ESW40	1	rs317284229	63425438	A/G	0.44	0.26848	0.0513081	1.91216e-07
ESW40	1	rs316759491	66754266	C/T	0.461	0.237553	0.0467719	4.28075e-07
ESW40	1	rs315909672	67099791	G/A	0.474	0.23198	0.0458357	4.69405e-07
ESW40	1	rs14841714	68653973	T/A	0.492	-0.27404	0.053785	3.93755e-07
ESW40	1	rs13658372	66308323	T/C	0.404	-0.250518	0.0494487	4.57216e-07
ESW40	1	rs13877573	62895017	A/G	0.476	-0.27395	0.0527498	2.35465e-07
ESW40	1	rs14839211	66648549	C/T	0.321	0.258614	0.0512644	5.10796e-07
ESW40	1	rs15300535	66652301	C/T	0.321	0.258614	0.0512644	5.10796e-07
ESW40	1	rs315787031	67947229	A/G	0.405	-0.24809	0.0494355	5.84388e-07
ESW40	1	rs317803885	68648392	C/A	0.493	-0.272649	0.0539047	4.77075e-07
ESW40	1	rs317343950	68656587	T/C	0.493	-0.272649	0.0539047	4.77075e-07
ESW40	1	rs13876105	61347231	A/C	0.491	-0.277653	0.0538007	2.79558e-07
ESW40	1	rs13658904	67469238	A/C	0.329	-0.248932	0.0495486	5.6811e-07
ESW40	1	rs314550635	65017488	C/G	0.496	0.253751	0.0496358	3.60219e-07
ESW40	1	rs14834144	61353278	G/T	0.492	-0.276615	0.0536892	2.92478e-07
ESW40	1	rs317698996	61368938	T/C	0.491	-0.276221	0.0536887	3.03846e-07
ESW40	1	rs13877614	62951240	C/T	0.449	-0.260291	0.0511307	4.02878e-07
ESW40	1	rs313795209	62953643	A/G	0.449	-0.260291	0.0511307	4.02878e-07
ESW40	1	rs317491104	67172219	G/A	0.419	-0.24469	0.0488104	6.00734e-07
ESW40	1	rs15295841	64553654	G/C	0.372	0.245693	0.048672	5.02422e-07
ESW40	1	rs316458138	64572972	C/T	0.372	0.245693	0.048672	5.02422e-07
ESW40	1	rs13878983	64574908	C/A	0.372	0.245693	0.048672	5.02422e-07
ESW40	1	rs13657791	64578934	T/G	0.372	0.245693	0.048672	5.02422e-07
ESW40	1	rs316304182	66214483	C/T	0.404	-0.247388	0.0493758	6.09316e-07
ESW40	1	rs318163783	67140749	A/C	0.428	-0.249125	0.0497162	6.07331e-07
ESW40	4	rs14491030	75486534	G/A	0.059	0.426722	0.0837386	3.92182e-07
ESW40	4	rs315201454	75485620	G/A	0.059	0.424631	0.0848502	6.27695e-07
ESW40	4	rs316243629	75495451	A/G	0.059	0.424631	0.0848502	6.27695e-07
ESW44	1	rs314157057	65800769	A/G	0.476	-0.420793	0.0518647	1.06016e-15
ESW44	1	rs312991679	65678784	T/C	0.476	-0.417196	0.0516583	1.4198e-15
ESW44	1	rs317992840	65370449	T/A	0.475	-0.416854	0.0516306	1.44558e-15
ESW44	1	rs14837369	64909130	T/G	0.477	-0.417067	0.0513431	9.80998e-16
ESW44	1	rs314899949	65138448	T/G	0.479	-0.416224	0.0514705	1.30681e-15
ESW44	1	rs315549239	65674415	C/T	0.476	-0.416587	0.0516652	1.57025e-15
ESW44	1	rs313574325	65735450	T/G	0.477	-0.417098	0.0517857	1.68317e-15
ESW44	1	rs15298524	65689597	C/T	0.477	-0.416228	0.0517533	1.84544e-15
ESW44	1	rs314238445	65692509	A/G	0.476	-0.415031	0.0516633	1.98205e-15
ESW44	1	rs15298676	65790076	T/C	0.478	-0.41642	0.0517935	1.88224e-15
ESW44	1	rs316738694	65667053	C/A	0.476	-0.415167	0.0517158	2.06939e-15
ESW44	1	rs15294675	64039423	G/T	0.478	-0.416721	0.0515757	1.37901e-15
ESW44	1	rs315716101	64108384	C/A	0.478	-0.416721	0.0515757	1.37901e-15
ESW44	1	rs13879631	65601004	T/C	0.477	-0.414899	0.0517596	2.27155e-15
ESW44	1	rs313178608	65606226	T/C	0.477	-0.414899	0.0517596	2.27155e-15
ESW44	1	rs14837849	65378080	T/C	0.477	-0.414397	0.0517095	2.30621e-15
ESW44	1	rs315065929	65185747	A/G	0.477	-0.413627	0.0515069	2.02698e-15
ESW44	1	rs312738495	65186203	A/G	0.477	-0.413627	0.0515069	2.02698e-15
ESW44	1	rs314418943	65193520	T/C	0.477	-0.413627	0.0515069	2.02698e-15
ESW44	1	rs313186424	65195402	A/G	0.477	-0.413627	0.0515069	2.02698e-15
ESW44	1	rs313003853	65585100	G/C	0.477	-0.413473	0.0516651	2.51238e-15
ESW44	1	rs318030288	64160565	C/T	0.479	-0.415862	0.0515639	1.54849e-15
ESW44	1	rs312608220	65805416	C/T	0.477	-0.414523	0.0518047	2.53727e-15
ESW44	1	rs314415559	64850406	G/A	0.476	-0.414036	0.0514373	1.75013e-15
ESW44	1	rs13879664	65645892	C/T	0.477	-0.414136	0.0516981	2.36582e-15
ESW44	1	rs314755275	65508958	G/A	0.477	-0.411492	0.0516544	3.33923e-15
ESW44	1	rs14837622	65199288	T/C	0.478	-0.409802	0.051311	2.85153e-15
ESW44	1	rs14837554	65131561	T/C	0.477	-0.411481	0.051499	2.77611e-15
ESW44	1	rs313500469	65142829	T/C	0.477	-0.411481	0.051499	2.77611e-15
ESW44	1	rs15298492	65677798	G/A	0.477	-0.411711	0.0516657	3.27531e-15
ESW44	1	rs13879399	65395978	G/A	0.476	-0.411808	0.0516679	3.23634e-15
ESW44	1	rs313475466	65396894	A/T	0.476	-0.411808	0.0516679	3.23634e-15
ESW44	1	rs15297968	65515004	T/C	0.477	-0.411685	0.0517308	3.55329e-15
ESW44	1	rs13879558	65521525	A/C	0.477	-0.411685	0.0517308	3.55329e-15
ESW44	1	rs313798706	65529004	T/C	0.477	-0.411685	0.0517308	3.55329e-15
ESW44	1	rs317013427	65544577	G/A	0.477	-0.411685	0.0517308	3.55329e-15
ESW44	1	rs312503789	65545044	T/G	0.477	-0.411685	0.0517308	3.55329e-15
ESW44	1	rs317271503	65549996	T/C	0.477	-0.411685	0.0517308	3.55329e-15
ESW44	1	rs318192685	65558759	T/C	0.477	-0.411685	0.0517308	3.55329e-15
ESW44	1	rs317197371	65568098	T/C	0.477	-0.411685	0.0517308	3.55329e-15
ESW44	1	rs15298175	65578500	T/C	0.477	-0.411685	0.0517308	3.55329e-15
ESW44	1	rs317025978	65369528	C/T	0.477	-0.411875	0.0517265	3.43627e-15
ESW44	1	rs313655025	64098735	T/C	0.46	-0.410309	0.0511024	2.04874e-15
ESW44	1	rs314985445	65238478	C/T	0.478	-0.4113	0.0515796	3.14265e-15
ESW44	1	rs314068565	65242610	C/T	0.478	-0.4113	0.0515796	3.14265e-15
ESW44	1	rs13879232	65244303	A/G	0.478	-0.4113	0.0515796	3.14265e-15
ESW44	1	rs316081188	64913922	A/G	0.459	-0.408666	0.0510286	2.40473e-15
ESW44	1	rs317967319	64918054	C/T	0.459	-0.408666	0.0510286	2.40473e-15
ESW44	1	rs317121196	64193313	G/A	0.477	-0.411513	0.0514433	2.5835e-15
ESW44	1	rs317510691	64858184	A/T	0.476	-0.409852	0.0513625	3.01152e-15
ESW44	1	rs15298314	65620033	A/C	0.477	-0.409611	0.0513584	3.10735e-15
ESW44	1	rs313378116	64150250	T/C	0.46	-0.409549	0.0510984	2.28908e-15
ESW44	1	rs317625384	64184709	T/C	0.46	-0.409549	0.0510984	2.28908e-15
ESW44	1	rs316684911	64193351	A/T	0.477	-0.411896	0.0515528	2.78259e-15
ESW44	1	rs13658080	65595890	G/A	0.477	-0.406641	0.0511566	3.81756e-15
ESW44	1	rs315184485	64782968	C/T	0.478	-0.411147	0.0514588	2.78123e-15
ESW44	1	rs316093571	64783654	G/A	0.478	-0.411147	0.0514588	2.78123e-15
ESW44	1	rs317774912	64783815	A/G	0.478	-0.411147	0.0514588	2.78123e-15
ESW44	1	rs314314223	64257556	A/G	0.478	-0.41295	0.0516677	2.726e-15
ESW44	1	rs316868864	65678981	C/G	0.477	-0.409128	0.0515318	4.11138e-15
ESW44	1	rs316614857	65648838	C/T	0.477	-0.410315	0.0517194	4.30112e-15
ESW44	1	rs15295269	64290888	T/C	0.479	-0.412052	0.0516036	2.88917e-15
ESW44	1	rs316858541	64171880	G/A	0.479	-0.411948	0.0515424	2.72629e-15
ESW44	1	rs312746495	65495854	G/A	0.477	-0.408728	0.0516323	4.91651e-15
ESW44	1	rs13879272	65303816	A/G	0.477	-0.409506	0.051735	4.94268e-15
ESW44	1	rs14837805	65346930	T/C	0.477	-0.409506	0.051735	4.94268e-15
ESW44	1	rs315758677	65151994	A/G	0.458	-0.406243	0.0511266	3.91037e-15
ESW44	1	rs313168185	65152452	T/C	0.458	-0.406243	0.0511266	3.91037e-15
ESW44	1	rs13657966	65372700	C/T	0.476	-0.409384	0.0517476	5.10827e-15
ESW44	1	rs318006266	65412889	C/T	0.477	-0.409169	0.0517318	5.17636e-15
ESW44	1	rs15297593	65430382	C/T	0.477	-0.409169	0.0517318	5.17636e-15
ESW44	1	rs14837948	65457210	T/C	0.476	-0.408729	0.0516985	5.31443e-15
ESW44	1	rs312638925	65476702	T/C	0.476	-0.408729	0.0516985	5.31443e-15
ESW44	1	rs13879492	65477761	G/A	0.476	-0.408729	0.0516985	5.31443e-15
ESW44	1	rs13879715	65708667	A/G	0.478	-0.409888	0.0518184	5.15085e-15
ESW44	1	rs317270417	64156901	C/T	0.477	-0.408955	0.0514404	3.78377e-15
ESW44	1	rs316438082	64178384	G/A	0.477	-0.408955	0.0514404	3.78377e-15
ESW44	1	rs313922305	65483666	C/A	0.477	-0.408104	0.0516843	5.73516e-15
ESW44	1	rs316942643	65497395	C/A	0.477	-0.408104	0.0516843	5.73516e-15
ESW44	1	rs14837734	65297331	C/T	0.477	-0.408434	0.0517105	5.63158e-15
ESW44	1	rs314770012	64949898	C/T	0.46	-0.404894	0.0508939	3.62441e-15
ESW44	1	rs312347405	64287542	C/G	0.479	-0.409389	0.0514953	3.78516e-15
ESW44	1	rs316659368	65080884	C/A	0.477	-0.408078	0.0515549	4.94396e-15
ESW44	1	rs312906209	65082178	T/C	0.477	-0.408078	0.0515549	4.94396e-15
ESW44	1	rs313644889	65085510	C/T	0.477	-0.408078	0.0515549	4.94396e-15
ESW44	1	rs14836638	64060778	T/C	0.477	-0.407207	0.0513436	4.3841e-15
ESW44	1	rs313936861	64843414	A/G	0.476	-0.40597	0.051296	4.98756e-15
ESW44	1	rs313277240	64387706	T/G	0.46	-0.407187	0.0512153	3.77228e-15
ESW44	1	rs314079127	65281397	A/G	0.477	-0.40698	0.0517074	6.96127e-15
ESW44	1	rs15295146	64236306	G/A	0.478	-0.409877	0.0516596	4.27827e-15
ESW44	1	rs314450220	64253827	G/T	0.478	-0.409877	0.0516596	4.27827e-15
ESW44	1	rs313069192	64255227	C/T	0.478	-0.409877	0.0516596	4.27827e-15
ESW44	1	rs316177028	64267610	T/C	0.478	-0.409877	0.0516596	4.27827e-15
ESW44	1	rs315747579	64273835	C/T	0.478	-0.409877	0.0516596	4.27827e-15
ESW44	1	rs15294436	63897428	C/T	0.458	-0.405921	0.0512121	4.54706e-15
ESW44	1	rs317130758	64123485	C/T	0.458	-0.403777	0.0510069	4.91659e-15
ESW44	1	rs317059468	65706913	A/C	0.477	-0.407257	0.0518309	7.71364e-15
ESW44	1	rs318207061	64684911	G/T	0.477	-0.407903	0.0515299	4.92663e-15
ESW44	1	rs314912276	64697740	A/G	0.477	-0.407903	0.0515299	4.92663e-15
ESW44	1	rs314877876	64717353	C/T	0.477	-0.407903	0.0515299	4.92663e-15
ESW44	1	rs317471041	64717501	C/T	0.477	-0.407903	0.0515299	4.92663e-15
ESW44	1	rs313858207	64303757	C/T	0.478	-0.407741	0.0515438	5.13163e-15
ESW44	1	rs316448873	63802187	A/G	0.478	-0.408061	0.0516245	5.38021e-15
ESW44	1	rs13878251	63853978	A/G	0.478	-0.408061	0.0516245	5.38021e-15
ESW44	1	rs317588128	64988408	C/A	0.459	-0.402936	0.0510014	5.54512e-15
ESW44	1	rs317274966	64129670	A/G	0.458	-0.403027	0.0510049	5.49214e-15
ESW44	1	rs312278736	64144499	G/A	0.458	-0.403027	0.0510049	5.49214e-15
ESW44	1	rs317157112	64151882	G/A	0.458	-0.403027	0.0510049	5.49214e-15
ESW44	1	rs13878574	64166591	G/C	0.458	-0.403027	0.0510049	5.49214e-15
ESW44	1	rs313394087	64842893	G/T	0.475	-0.403985	0.0512964	6.71733e-15
ESW44	1	rs313021421	65075562	G/A	0.459	-0.402872	0.0511888	6.98912e-15
ESW44	1	rs13879206	65080240	G/A	0.459	-0.402872	0.0511888	6.98912e-15
ESW44	1	rs314154731	65085741	G/A	0.459	-0.402872	0.0511888	6.98912e-15
ESW44	1	rs314309605	65089987	T/C	0.459	-0.402872	0.0511888	6.98912e-15
ESW44	1	rs13879213	65091390	T/C	0.459	-0.402872	0.0511888	6.98912e-15
ESW44	1	rs314680216	65092429	G/A	0.459	-0.402872	0.0511888	6.98912e-15
ESW44	1	rs313241347	64778590	C/A	0.477	-0.404343	0.0513389	6.69351e-15
ESW44	1	rs15296268	64742265	G/A	0.477	-0.406032	0.0515622	6.76376e-15
ESW44	1	rs316682863	64185954	C/A	0.459	-0.401648	0.0509895	6.63676e-15
ESW44	1	rs314674024	65110734	A/T	0.477	-0.402929	0.0514448	9.34805e-15
ESW44	1	rs314141980	64239152	G/A	0.46	-0.403555	0.0511949	6.35452e-15
ESW44	1	rs313675089	64993438	A/G	0.459	-0.401105	0.0510202	7.46607e-15
ESW44	1	rs314253147	64998663	G/A	0.459	-0.401105	0.0510202	7.46607e-15
ESW44	1	rs14837456	65026872	G/T	0.459	-0.401105	0.0510202	7.46607e-15
ESW44	1	rs313591339	65032042	G/A	0.459	-0.401105	0.0510202	7.46607e-15
ESW44	1	rs317151946	65033359	T/C	0.459	-0.401105	0.0510202	7.46607e-15
ESW44	1	rs313964418	64942172	G/T	0.461	-0.40177	0.0510991	7.41592e-15
ESW44	1	rs314510023	64915232	A/G	0.46	-0.401333	0.0510508	7.47965e-15
ESW44	1	rs13878547	64148059	G/T	0.458	-0.401057	0.0510259	7.57028e-15
ESW44	1	rs314947877	65043835	A/G	0.477	-0.402937	0.0514815	9.74315e-15
ESW44	1	rs315052225	63774029	A/G	0.459	-0.403257	0.0512313	6.9368e-15
ESW44	1	rs318185317	65820757	G/A	0.477	-0.402668	0.0517613	1.39796e-14
ESW44	1	rs313778295	64800654	A/G	0.474	-0.399964	0.0511714	1.05673e-14
ESW44	1	rs313474871	64081204	T/C	0.458	-0.400044	0.0510368	8.92385e-15
ESW44	1	rs315282652	64277293	T/C	0.477	-0.405274	0.0516327	8.21613e-15
ESW44	1	rs15296966	65110160	C/T	0.459	-0.40009	0.0511923	1.06258e-14
ESW44	1	rs14837536	65119926	C/T	0.459	-0.40009	0.0511923	1.06258e-14
ESW44	1	rs13878630	64214330	A/G	0.477	-0.403633	0.0515698	9.73617e-15
ESW44	1	rs313716617	64375958	C/T	0.458	-0.400677	0.0511235	8.9866e-15
ESW44	1	rs318056363	64387225	C/T	0.458	-0.400677	0.0511235	8.9866e-15
ESW44	1	rs317286249	64389382	G/C	0.458	-0.400677	0.0511235	8.9866e-15
ESW44	1	rs312562286	64213795	G/A	0.477	-0.403008	0.0515389	1.03026e-14
ESW44	1	rs13878631	64214392	G/T	0.477	-0.403008	0.0515389	1.03026e-14
ESW44	1	rs312872559	64216738	C/A	0.477	-0.403008	0.0515389	1.03026e-14
ESW44	1	rs13657655	64221163	C/T	0.477	-0.403008	0.0515389	1.03026e-14
ESW44	1	rs314359563	64222954	A/G	0.477	-0.403008	0.0515389	1.03026e-14
ESW44	1	rs313084666	64229831	A/G	0.477	-0.403008	0.0515389	1.03026e-14
ESW44	1	rs314476388	65061422	A/G	0.459	-0.39838	0.0511528	1.30844e-14
ESW44	1	rs317222398	64196733	C/T	0.459	-0.398166	0.051043	1.18942e-14
ESW44	1	rs315155735	64297993	T/G	0.479	-0.400757	0.0513059	1.09806e-14
ESW44	1	rs315311716	63434838	A/C	0.477	-0.401805	0.0514098	1.06026e-14
ESW44	1	rs316345731	65120129	C/A	0.458	-0.398987	0.0513146	1.44102e-14
ESW44	1	rs317158141	65041414	C/T	0.459	-0.397722	0.0511154	1.3816e-14
ESW44	1	rs312421589	65052598	C/G	0.459	-0.397722	0.0511154	1.3816e-14
ESW44	1	rs317723767	64726287	A/C	0.476	-0.401122	0.0514133	1.17774e-14
ESW44	1	rs313390107	64130154	A/C	0.458	-0.397784	0.0510341	1.24626e-14
ESW44	1	rs317886931	63531113	G/A	0.478	-0.401077	0.0514324	1.21191e-14
ESW44	1	rs315295391	65824568	T/C	0.477	-0.399968	0.0518374	2.25817e-14
ESW44	1	rs318182434	65828551	G/A	0.477	-0.399968	0.0518374	2.25817e-14
ESW44	1	rs312653027	65423164	C/T	0.479	-0.39934	0.0515367	1.76303e-14
ESW44	1	rs313803665	64164098	A/G	0.458	-0.397038	0.0510094	1.35315e-14
ESW44	1	rs315293252	63863290	A/C	0.458	-0.396782	0.0509745	1.35002e-14
ESW44	1	rs15292692	63149638	A/G	0.479	-0.397768	0.051184	1.48501e-14
ESW44	1	rs312848818	64611224	A/G	0.458	-0.399078	0.0512248	1.28216e-14
ESW44	1	rs316361510	64950566	G/T	0.459	-0.394346	0.050709	1.42645e-14
ESW44	1	rs317836595	63783893	G/A	0.46	-0.398905	0.0512101	1.29331e-14
ESW44	1	rs13877808	63157538	G/A	0.48	-0.39797	0.0512955	1.63807e-14
ESW44	1	rs314345363	63161601	A/G	0.48	-0.39797	0.0512955	1.63807e-14
ESW44	1	rs317582792	63177042	G/C	0.48	-0.39797	0.0512955	1.63807e-14
ESW44	1	rs318187567	63185014	C/G	0.48	-0.39797	0.0512955	1.63807e-14
ESW44	1	rs15292919	63197229	A/G	0.48	-0.39797	0.0512955	1.63807e-14
ESW44	1	rs318006072	65083765	A/G	0.461	-0.396402	0.0512176	1.88818e-14
ESW44	1	rs317563239	64229494	T/C	0.458	-0.397064	0.0511034	1.50239e-14
ESW44	1	rs313730290	64269016	G/T	0.458	-0.397064	0.0511034	1.50239e-14
ESW44	1	rs315825569	64280786	C/G	0.458	-0.397064	0.0511034	1.50239e-14
ESW44	1	rs312328176	64738232	C/T	0.476	-0.399205	0.0514432	1.61669e-14
ESW44	1	rs312591879	63684508	A/C	0.46	-0.398057	0.0511503	1.36857e-14
ESW44	1	rs317094948	63569346	G/A	0.441	-0.38838	0.0503343	2.25468e-14
ESW44	1	rs317838443	63575235	A/G	0.441	-0.38838	0.0503343	2.25468e-14
ESW44	1	rs317536823	64412151	T/C	0.458	-0.399177	0.0513048	1.38546e-14
ESW44	1	rs313137526	63681760	A/G	0.442	-0.390582	0.0504972	1.95824e-14
ESW44	1	rs312724176	63495211	A/T	0.442	-0.387829	0.0501748	2.03597e-14
ESW44	1	rs317866966	63748926	A/G	0.458	-0.396791	0.0511438	1.63853e-14
ESW44	1	rs312720983	64762549	T/G	0.476	-0.397913	0.0513234	1.70529e-14
ESW44	1	rs15296908	65059916	C/T	0.459	-0.394965	0.0511381	2.13122e-14
ESW44	1	rs15295417	64359824	C/T	0.456	-0.396459	0.0511828	1.79947e-14
ESW44	1	rs312884673	63161179	G/A	0.481	-0.395932	0.0512351	2.06427e-14
ESW44	1	rs14836806	64266561	A/C	0.478	-0.398962	0.0516493	2.11632e-14
ESW44	1	rs315014936	64537698	A/G	0.46	-0.397929	0.0513531	1.75999e-14
ESW44	1	rs314375203	63528556	A/G	0.442	-0.387194	0.0502403	2.41591e-14
ESW44	1	rs315905163	63528881	C/A	0.442	-0.387194	0.0502403	2.41591e-14
ESW44	1	rs316673481	65054343	G/A	0.46	-0.394207	0.0511513	2.41851e-14
ESW44	1	rs317872465	63174359	C/A	0.48	-0.396127	0.0513283	2.22931e-14
ESW44	1	rs314256877	63835463	G/T	0.476	-0.397359	0.051529	2.33532e-14
ESW44	1	rs312868041	63165168	A/C	0.48	-0.395977	0.0513562	2.35203e-14
ESW44	1	rs314316668	64311207	C/T	0.461	-0.395744	0.051317	2.32835e-14
ESW44	1	rs314542988	64226618	T/C	0.481	-0.396589	0.0513729	2.1912e-14
ESW44	1	rs15293063	63260225	C/T	0.479	-0.395292	0.0513342	2.53634e-14
ESW44	1	rs313763663	63138449	T/G	0.48	-0.395261	0.0513188	2.5039e-14
ESW44	1	rs316055267	64318542	A/T	0.477	-0.398874	0.0517618	2.43192e-14
ESW44	1	rs315022620	64294344	C/T	0.459	-0.393787	0.0510671	2.33864e-14
ESW44	1	rs312500195	63617293	T/C	0.442	-0.38748	0.0505461	3.28462e-14
ESW44	1	rs315355597	65029700	C/A	0.459	-0.390979	0.0507681	2.51916e-14
ESW44	1	rs13657716	64438556	G/A	0.477	-0.398142	0.0516561	2.40308e-14
ESW44	1	rs315848726	64456043	G/A	0.477	-0.398142	0.0516561	2.40308e-14
ESW44	1	rs312655843	64615669	G/A	0.476	-0.396489	0.0515455	2.70029e-14
ESW44	1	rs317192485	65881806	C/A	0.476	-0.395001	0.051895	4.92591e-14
ESW44	1	rs317180741	65891294	T/C	0.476	-0.395001	0.051895	4.92591e-14
ESW44	1	rs314225702	64631852	T/C	0.457	-0.394445	0.0512404	2.58311e-14
ESW44	1	rs317985026	64730953	A/G	0.475	-0.395326	0.0514958	3.02557e-14
ESW44	1	rs316794095	63622621	A/C	0.442	-0.386778	0.0504989	3.45437e-14
ESW44	1	rs14835988	63108274	A/G	0.48	-0.392629	0.0511741	3.1277e-14
ESW44	1	rs313837922	63740085	C/T	0.458	-0.392332	0.0511641	3.23007e-14
ESW44	1	rs13879021	64628007	C/T	0.475	-0.393615	0.0513839	3.42489e-14
ESW44	1	rs314843856	64523506	A/G	0.476	-0.394588	0.0515548	3.59616e-14
ESW44	1	rs315000258	64604287	C/T	0.457	-0.392458	0.0512182	3.36925e-14
ESW44	1	rs313672307	63124093	G/A	0.48	-0.392392	0.0512878	3.67664e-14
ESW44	1	rs317372761	63129457	C/T	0.48	-0.392392	0.0512878	3.67664e-14
ESW44	1	rs13878795	64428919	T/G	0.459	-0.393808	0.0513023	3.03972e-14
ESW44	1	rs13878798	64430601	G/C	0.459	-0.393808	0.0513023	3.03972e-14
ESW44	1	rs314853018	65760440	C/T	0.508	0.38857	0.0513287	6.69109e-14
ESW44	1	rs15293737	63514087	A/G	0.441	-0.381525	0.0501826	5.25913e-14
ESW44	1	rs317788868	64415641	C/T	0.46	-0.393496	0.0514514	3.75635e-14
ESW44	1	rs312859413	63740907	T/C	0.46	-0.390016	0.0511744	4.58006e-14
ESW44	1	rs13879003	64616718	A/G	0.458	-0.391173	0.0512196	4.06984e-14
ESW44	1	rs14836745	64178673	G/A	0.474	-0.390296	0.0513447	5.30721e-14
ESW44	1	rs315472116	64499871	G/T	0.46	-0.392318	0.0513439	3.95578e-14
ESW44	1	rs313889350	65744890	G/A	0.507	0.386501	0.0512912	8.65168e-14
ESW44	1	rs317529704	63141438	G/A	0.461	-0.385429	0.0506523	5.00797e-14
ESW44	1	rs315802428	63155146	A/G	0.461	-0.385429	0.0506523	5.00797e-14
ESW44	1	rs314739765	64618665	G/A	0.457	-0.389036	0.0512194	5.55008e-14
ESW44	1	rs15292422	63047821	T/C	0.479	-0.387647	0.0511738	6.45408e-14
ESW44	1	rs315605902	64463116	G/A	0.476	-0.391384	0.0515422	5.63349e-14
ESW44	1	rs312660760	65894196	C/T	0.477	-0.389959	0.0518931	1.00798e-13
ESW44	1	rs315016302	64384753	C/T	0.461	-0.389724	0.0513595	5.85922e-14
ESW44	1	rs316182113	64454015	A/G	0.456	-0.387539	0.0512481	7.11059e-14
ESW44	1	rs312502759	63730601	T/C	0.457	-0.386842	0.051172	7.23534e-14
ESW44	1	rs317945060	63128959	G/C	0.461	-0.382461	0.0506123	7.39645e-14
ESW44	1	rs315475836	63134355	T/C	0.461	-0.382461	0.0506123	7.39645e-14
ESW44	1	rs315448761	64447069	A/G	0.457	-0.387373	0.0512155	7.02825e-14
ESW44	1	rs13657661	64240846	G/T	0.461	-0.385513	0.051002	7.28236e-14
ESW44	1	rs316819198	64202236	A/G	0.461	-0.38004	0.0502953	7.42389e-14
ESW44	1	rs314149880	63758652	A/T	0.462	-0.382395	0.0510357	1.18448e-13
ESW44	1	rs317798017	65741704	A/G	0.506	0.380838	0.0512973	1.95362e-13
ESW44	1	rs314096760	64635336	G/A	0.455	-0.383174	0.0512923	1.39441e-13
ESW44	1	rs314533153	65895106	T/C	0.477	-0.383325	0.0519676	2.76473e-13
ESW44	1	rs15295525	64436689	T/C	0.477	-0.385476	0.0517004	1.54931e-13
ESW44	1	rs316688415	65897137	T/C	0.478	-0.381704	0.0518603	3.10345e-13
ESW44	1	rs15292689	63146823	G/A	0.463	-0.377831	0.0507796	1.73306e-13
ESW44	1	rs14838262	65721212	C/T	0.506	0.377303	0.0513288	3.32389e-13
ESW44	1	rs13877602	62932507	T/C	0.452	-0.368389	0.0501519	3.45213e-13
ESW44	1	rs14835230	62357034	C/T	0.481	-0.378835	0.0513205	2.65644e-13
ESW44	1	rs313835461	63959009	G/C	0.508	0.379682	0.0518108	3.90746e-13
ESW44	1	rs317528269	66322271	C/T	0.475	-0.379503	0.0523894	7.14267e-13
ESW44	1	rs314826738	64024804	T/C	0.474	-0.374341	0.051241	4.59975e-13
ESW44	1	rs15299661	66255829	C/A	0.475	-0.376001	0.0522115	9.64684e-13
ESW44	1	rs313289751	63926597	T/C	0.508	0.376466	0.0518222	6.16337e-13
ESW44	1	rs13879855	65859147	G/A	0.508	0.372123	0.0513694	7.13344e-13
ESW44	1	rs313842277	62389545	T/C	0.462	0.356193	0.0495748	1.0844e-12
ESW44	1	rs313189621	63868560	A/G	0.491	-0.371957	0.051504	8.34967e-13
ESW44	1	rs13657578	64049415	T/G	0.475	-0.370932	0.0511906	7.03089e-13
ESW44	1	rs318102675	63956414	G/C	0.491	-0.373032	0.0516867	8.63367e-13
ESW44	1	rs316843311	66444302	G/A	0.478	-0.376107	0.0524488	1.19714e-12
ESW44	1	rs317733946	65839508	G/A	0.507	0.36943	0.0513883	1.05395e-12
ESW44	1	rs15298757	65842323	A/G	0.507	0.36943	0.0513883	1.05395e-12
ESW44	1	rs313208694	65849076	A/G	0.507	0.36943	0.0513883	1.05395e-12
ESW44	1	rs15298805	65853516	G/A	0.507	0.36943	0.0513883	1.05395e-12
ESW44	1	rs13880232	66310825	G/A	0.434	0.356067	0.0494945	1.01677e-12
ESW44	1	rs314963824	63925133	G/T	0.507	0.373646	0.0518327	9.16869e-13
ESW44	1	rs313835587	64024691	T/C	0.473	-0.368076	0.0511422	9.9516e-13
ESW44	1	rs15294666	64031727	A/G	0.473	-0.368076	0.0511422	9.9516e-13
ESW44	1	rs314034860	65841622	A/G	0.508	0.367977	0.0513267	1.21102e-12
ESW44	1	rs312282201	63933926	A/G	0.472	-0.367471	0.0511206	1.05895e-12
ESW44	1	rs312525672	62382210	A/C	0.465	0.355033	0.049807	1.61699e-12
ESW44	1	rs313817094	65864209	T/C	0.508	0.366229	0.0512158	1.38051e-12
ESW44	1	rs13879918	65939907	G/A	0.477	-0.371576	0.052012	1.44672e-12
ESW44	1	rs315341027	63913531	C/T	0.472	-0.366496	0.0510553	1.13566e-12
ESW44	1	rs15294692	64044752	A/C	0.473	-0.366223	0.0510442	1.16643e-12
ESW44	1	rs318227566	66241649	A/G	0.434	0.352795	0.0493991	1.47026e-12
ESW44	1	rs314201402	67467496	A/G	0.477	0.353382	0.0502872	3.26574e-12
ESW44	1	rs312696990	63891101	T/C	0.472	-0.364764	0.0510266	1.40195e-12
ESW44	1	rs15298747	65840993	C/A	0.508	0.366506	0.0514003	1.59165e-12
ESW44	1	rs316074199	63904790	G/C	0.472	-0.365724	0.0511773	1.42474e-12
ESW44	1	rs315206890	63933986	C/T	0.472	-0.365724	0.0511773	1.42474e-12
ESW44	1	rs317555701	67212587	C/G	0.464	0.352111	0.0502954	3.91984e-12
ESW44	1	rs313618269	65890020	T/G	0.507	0.363993	0.0513015	2.03696e-12
ESW44	1	rs313193914	66236525	C/T	0.476	-0.36971	0.0522835	2.40657e-12
ESW44	1	rs13880199	66255503	T/C	0.476	-0.36971	0.0522835	2.40657e-12
ESW44	1	rs315989578	63954633	A/G	0.481	-0.356992	0.0500962	1.6404e-12
ESW44	1	rs314549361	65815578	A/G	0.49	-0.369714	0.0522266	2.27944e-12
ESW44	1	rs316721036	65865169	T/C	0.508	0.363818	0.0513921	2.27591e-12
ESW44	1	rs316020447	65891234	A/G	0.508	0.363818	0.0513921	2.27591e-12
ESW44	1	rs312665342	65891488	T/C	0.508	0.363818	0.0513921	2.27591e-12
ESW44	1	rs13878174	63744097	A/G	0.474	-0.362805	0.0511279	2.02484e-12
ESW44	1	rs314903178	64747066	C/T	0.479	-0.357687	0.0505818	2.40327e-12
ESW44	1	rs312477236	66370298	A/G	0.477	-0.3664	0.0522907	3.75772e-12
ESW44	1	rs13658416	66407917	A/G	0.477	-0.3664	0.0522907	3.75772e-12
ESW44	1	rs318044240	67262782	C/T	0.464	0.346506	0.0503574	8.90979e-12
ESW44	1	rs314568218	66553398	C/T	0.477	-0.36633	0.0526007	5.03988e-12
ESW44	1	rs313922191	65865496	G/T	0.507	0.359031	0.0514133	4.42592e-12
ESW44	1	rs316381240	65868415	G/A	0.507	0.359031	0.0514133	4.42592e-12
ESW44	1	rs13880157	66200997	C/T	0.476	-0.364123	0.0524246	5.72881e-12
ESW44	1	rs14840086	67373113	A/G	0.467	0.345275	0.0504974	1.19579e-11
ESW44	1	rs313811232	66122645	G/C	0.478	-0.363427	0.0523527	5.87834e-12
ESW44	1	rs15293251	63313375	A/G	0.466	-0.358495	0.0509465	3.0594e-12
ESW44	1	rs317616582	65955253	A/G	0.478	-0.36139	0.0521436	6.34829e-12
ESW44	1	rs318026962	67449333	A/G	0.464	0.344852	0.0507484	1.58841e-11
ESW44	1	rs315580050	67299779	G/A	0.464	0.343581	0.0505205	1.53091e-11
ESW44	1	rs312349533	66027503	A/G	0.473	-0.357761	0.0519371	8.47106e-12
ESW44	1	rs13880109	66141862	C/T	0.473	-0.359021	0.0523446	1.03523e-11
ESW44	1	rs312725300	65158286	G/C	0.486	-0.354635	0.051441	8.15089e-12
ESW44	1	rs313235467	66109498	C/T	0.477	-0.360992	0.0523559	8.09898e-12
ESW44	1	rs318197780	65845940	A/G	0.491	-0.354981	0.0513766	7.33993e-12
ESW44	1	rs13658203	65879472	G/A	0.508	0.354894	0.0514461	7.91316e-12
ESW44	1	rs316844218	67277322	T/C	0.464	0.341898	0.0503988	1.7156e-11
ESW44	1	rs316034266	67508749	C/T	0.468	0.343153	0.0506214	1.77451e-11
ESW44	1	rs14838682	66104391	T/G	0.477	-0.360665	0.0523347	8.29093e-12
ESW44	1	rs315433980	64934275	A/G	0.494	0.358189	0.0519012	7.75338e-12
ESW44	1	rs313108307	62210316	T/C	0.464	0.343146	0.0501456	1.15205e-11
ESW44	1	rs317704318	65963324	T/G	0.478	-0.358078	0.0521295	9.65968e-12
ESW44	1	rs316734946	65391659	T/C	0.507	0.356054	0.0516205	7.95821e-12
ESW44	1	rs313450187	64737998	T/G	0.493	0.354517	0.0517186	1.06407e-11
ESW44	1	rs316192115	65979184	G/A	0.479	-0.357316	0.0522009	1.13631e-11
ESW44	1	rs317451733	64893556	T/G	0.496	0.35465	0.0517944	1.1193e-11
ESW44	1	rs315035884	64897105	C/G	0.496	0.35465	0.0517944	1.1193e-11
ESW44	1	rs314937800	64908188	T/G	0.496	0.355083	0.0518532	1.11489e-11
ESW44	1	rs312997363	67449546	T/C	0.481	0.336265	0.0503341	3.41167e-11
ESW44	1	rs313794943	66051156	C/T	0.477	-0.357799	0.0523779	1.24827e-11
ESW44	1	rs317844710	67501121	G/T	0.469	0.339788	0.0506102	2.73821e-11
ESW44	1	rs314845060	66108684	C/G	0.473	-0.354426	0.0522891	1.78179e-11
ESW44	1	rs315179918	66115114	A/C	0.473	-0.354426	0.0522891	1.78179e-11
ESW44	1	rs315142215	65134530	G/T	0.496	0.353534	0.0519093	1.43333e-11
ESW44	1	rs314018522	65145031	C/A	0.496	0.353534	0.0519093	1.43333e-11
ESW44	1	rs13877871	63213025	C/T	0.452	-0.344084	0.0505153	1.42502e-11
ESW44	1	rs13877873	63213190	T/A	0.452	-0.344084	0.0505153	1.42502e-11
ESW44	1	rs313110656	64835229	C/A	0.498	0.35161	0.051713	1.54699e-11
ESW44	1	rs313499679	64835237	C/A	0.498	0.35161	0.051713	1.54699e-11
ESW44	1	rs316188225	67268747	G/T	0.484	0.33191	0.049956	4.34378e-11
ESW44	1	rs313515599	67078806	C/T	0.441	0.326768	0.0484457	2.22442e-11
ESW44	1	rs317492507	64749552	G/A	0.495	0.353066	0.0518294	1.41927e-11
ESW44	1	rs14834750	61916691	C/A	0.48	-0.35443	0.0520047	1.3882e-11
ESW44	1	rs316637594	63193543	C/T	0.46	0.342879	0.0499302	9.78131e-12
ESW44	1	rs13657341	63204475	C/T	0.46	0.342879	0.0499302	9.78131e-12
ESW44	1	rs13877859	63210027	A/G	0.46	0.342879	0.0499302	9.78131e-12
ESW44	1	rs316992978	63214508	G/T	0.46	0.342879	0.0499302	9.78131e-12
ESW44	1	rs314685327	61888052	A/G	0.48	-0.35347	0.051918	1.4563e-11
ESW44	1	rs13657285	63114833	T/C	0.433	-0.339293	0.0500582	1.78458e-11
ESW44	1	rs13877759	63115405	T/G	0.433	-0.339293	0.0500582	1.78458e-11
ESW44	1	rs317819429	63121419	G/T	0.433	-0.339293	0.0500582	1.78458e-11
ESW44	1	rs313861286	63269744	C/T	0.45	-0.341993	0.050525	1.89781e-11
ESW44	1	rs317741115	64922588	A/G	0.486	-0.349272	0.0514817	1.70952e-11
ESW44	1	rs313857923	66067454	A/G	0.477	-0.355215	0.0525151	1.95892e-11
ESW44	1	rs318193983	64929421	C/T	0.486	-0.34846	0.0514552	1.8562e-11
ESW44	1	rs316876728	64940202	C/T	0.486	-0.34846	0.0514552	1.8562e-11
ESW44	1	rs315587858	63106168	A/C	0.469	-0.348248	0.0512443	1.5829e-11
ESW44	1	rs317732586	63113504	T/C	0.469	-0.348248	0.0512443	1.5829e-11
ESW44	1	rs14835993	63118358	T/A	0.469	-0.348248	0.0512443	1.5829e-11
ESW44	1	rs315252112	62959887	G/A	0.444	-0.338583	0.050264	2.36096e-11
ESW44	1	rs14837563	65153795	T/C	0.486	-0.347391	0.0515082	2.23385e-11
ESW44	1	rs13656955	62173446	C/T	0.464	0.337341	0.0501944	2.61595e-11
ESW44	1	rs14835025	62175980	C/T	0.464	0.337767	0.0502904	2.69291e-11
ESW44	1	rs316555338	63217999	A/C	0.451	-0.341385	0.0505553	2.11314e-11
ESW44	1	rs13876105	61347231	A/C	0.486	-0.351497	0.0522842	2.5791e-11
ESW44	1	rs317433577	63171909	A/C	0.469	-0.347992	0.05134	1.78214e-11
ESW44	1	rs312278028	63171963	C/T	0.469	-0.347992	0.05134	1.78214e-11
ESW44	1	rs14836028	63172968	C/T	0.469	-0.347992	0.05134	1.78214e-11
ESW44	1	rs317698996	61368938	T/C	0.486	-0.350483	0.0522036	2.73897e-11
ESW44	1	rs312962121	63033140	C/T	0.47	-0.346973	0.0512917	1.95048e-11
ESW44	1	rs316923811	63037818	T/A	0.47	-0.346973	0.0512917	1.95048e-11
ESW44	1	rs314590045	66382011	T/G	0.508	0.351658	0.0527918	3.87898e-11
ESW44	1	rs13820682	64987980	C/T	0.495	0.349511	0.0518356	2.25942e-11
ESW44	1	rs14840266	67515199	T/C	0.469	0.335027	0.0507073	5.53758e-11
ESW44	1	rs315426793	61289292	C/T	0.485	-0.351501	0.0523891	2.81907e-11
ESW44	1	rs317160462	65204680	T/C	0.495	0.347897	0.0518922	2.91846e-11
ESW44	1	rs317456642	63787533	A/G	0.494	0.346752	0.0516793	2.81446e-11
ESW44	1	rs312675675	65014651	T/A	0.496	0.34773	0.0517284	2.58932e-11
ESW44	1	rs313613793	63018908	T/C	0.451	-0.337321	0.0503711	3.06701e-11
ESW44	1	rs318166068	63022878	C/T	0.451	-0.337321	0.0503711	3.06701e-11
ESW44	1	rs314800813	64970860	G/A	0.486	-0.345337	0.0514187	2.69568e-11
ESW44	1	rs315418448	64363166	T/C	0.495	0.349778	0.0519801	2.47387e-11
ESW44	1	rs317431488	64366959	A/G	0.495	0.349778	0.0519801	2.47387e-11
ESW44	1	rs315449771	64376345	G/T	0.495	0.349778	0.0519801	2.47387e-11
ESW44	1	rs313412753	64733514	T/G	0.496	0.349126	0.0518938	2.49651e-11
ESW44	1	rs314560489	64792304	T/C	0.496	0.346957	0.05173	2.8636e-11
ESW44	1	rs317250987	66176862	A/G	0.491	-0.350082	0.0527675	4.62785e-11
ESW44	1	rs314755201	65012889	G/C	0.496	0.347661	0.051853	2.90833e-11
ESW44	1	rs13879185	65020771	C/A	0.496	0.347661	0.051853	2.90833e-11
ESW44	1	rs313674391	65020907	T/C	0.496	0.347661	0.051853	2.90833e-11
ESW44	1	rs315527967	65033800	T/C	0.496	0.347661	0.051853	2.90833e-11
ESW44	1	rs314433956	63002685	G/A	0.452	-0.336284	0.0503896	3.57263e-11
ESW44	1	rs312363907	64946665	G/T	0.487	-0.344853	0.0515065	3.0957e-11
ESW44	1	rs314457699	63147177	C/A	0.451	-0.341034	0.0508109	2.77481e-11
ESW44	1	rs313232665	63148873	C/T	0.451	-0.341034	0.0508109	2.77481e-11
ESW44	1	rs318206184	64973296	G/C	0.486	-0.343654	0.0514597	3.46932e-11
ESW44	1	rs13657155	62599898	A/T	0.452	-0.334098	0.0500066	3.40226e-11
ESW44	1	rs314325880	65265856	C/T	0.496	0.346471	0.0522087	4.57178e-11
ESW44	1	rs13879248	65269762	G/A	0.496	0.346471	0.0522087	4.57178e-11
ESW44	1	rs317523180	64759752	A/G	0.497	0.345121	0.0517641	3.72935e-11
ESW44	1	rs312746823	66738285	T/G	0.409	0.323387	0.0487578	4.68557e-11
ESW44	1	rs317901480	64706960	A/G	0.484	-0.34256	0.0512943	3.46428e-11
ESW44	1	rs317288107	63032729	C/A	0.442	-0.332008	0.050065	4.7164e-11
ESW44	1	rs314698402	62200318	T/A	0.468	0.327042	0.0495486	5.78353e-11
ESW44	1	rs317999388	63013343	G/A	0.442	-0.332174	0.0501036	4.77242e-11
ESW44	1	rs314759160	64375086	A/C	0.486	-0.344031	0.0515691	3.63003e-11
ESW44	1	rs316733227	66922552	A/G	0.48	-0.345912	0.0523823	5.66451e-11
ESW44	1	rs13657581	64053819	G/A	0.485	-0.341259	0.0513333	4.2345e-11
ESW44	1	rs13657589	64054326	A/C	0.485	-0.341259	0.0513333	4.2345e-11
ESW44	1	rs14834144	61353278	G/T	0.487	-0.345908	0.0522358	5.01946e-11
ESW44	1	rs15299283	66050566	A/G	0.474	-0.345833	0.0523065	5.37306e-11
ESW44	1	rs315534923	65004108	C/T	0.486	-0.341759	0.0514726	4.47152e-11
ESW44	1	rs317110640	65018319	G/A	0.486	-0.341759	0.0514726	4.47152e-11
ESW44	1	rs312685814	63755232	A/C	0.496	0.345824	0.0520091	4.19586e-11
ESW44	1	rs13878199	63787398	G/A	0.496	0.345824	0.0520091	4.19586e-11
ESW44	1	rs312341781	63792732	A/C	0.496	0.345824	0.0520091	4.19586e-11
ESW44	1	rs314116819	67612835	C/T	0.475	0.330594	0.0505336	8.46075e-11
ESW44	1	rs313767044	62500147	C/T	0.455	-0.337801	0.0507034	3.85139e-11
ESW44	1	rs317520170	67201136	C/G	0.481	-0.344186	0.0526338	8.61582e-11
ESW44	1	rs313803840	63756664	G/C	0.496	0.34493	0.0520569	4.89057e-11
ESW44	1	rs317184693	66037648	A/G	0.473	-0.344461	0.0523212	6.45651e-11
ESW44	1	rs313596966	64746442	T/C	0.494	0.343574	0.0518018	4.68742e-11
ESW44	1	rs316292016	61947016	G/T	0.479	-0.344865	0.0518429	4.11924e-11
ESW44	1	rs315480559	64735182	A/G	0.498	0.342684	0.0517767	5.13777e-11
ESW44	1	rs14835748	62829145	A/G	0.472	-0.340086	0.0513883	5.15567e-11
ESW44	1	rs13877614	62951240	C/T	0.444	-0.330524	0.0503151	7.09761e-11
ESW44	1	rs313795209	62953643	A/G	0.444	-0.330524	0.0503151	7.09761e-11
ESW44	1	rs14839517	66898940	C/T	0.488	-0.339884	0.0518757	7.93693e-11
ESW44	1	rs312935179	61703984	C/A	0.481	-0.346309	0.0522629	4.88127e-11
ESW44	1	rs316324927	61808228	G/T	0.481	-0.344284	0.0520108	5.10525e-11
ESW44	1	rs315447902	61395657	A/G	0.485	-0.343695	0.0522739	6.83325e-11
ESW44	1	rs312653578	64372533	T/C	0.492	0.34025	0.0515879	5.97152e-11
ESW44	1	rs13880702	66786574	A/C	0.483	-0.344065	0.0526143	8.60866e-11
ESW44	1	rs313602646	67395321	G/A	0.479	-0.342039	0.0528371	1.31797e-10
ESW44	1	rs313721409	63781782	C/T	0.487	-0.339377	0.051516	6.28122e-11
ESW44	1	rs316778039	63769967	G/A	0.486	-0.340136	0.0515919	6.07856e-11
ESW44	1	rs13878194	63770165	A/G	0.486	-0.340136	0.0515919	6.07856e-11
ESW44	1	rs15294072	63782765	A/C	0.485	-0.340092	0.0516008	6.15806e-11
ESW44	1	rs317923909	64677690	T/C	0.486	-0.339848	0.0515585	6.13131e-11
ESW44	1	rs14835865	62992869	T/C	0.469	-0.337326	0.0512408	6.47525e-11
ESW44	1	rs314329020	63761523	A/G	0.495	0.338187	0.0514913	7.15464e-11
ESW44	1	rs317050654	64714278	G/A	0.484	-0.33766	0.051421	7.21406e-11
ESW44	1	rs13877596	62914346	T/C	0.453	-0.328712	0.050297	8.83315e-11
ESW44	1	rs317076653	64489071	G/A	0.503	0.331454	0.050375	6.62153e-11
ESW44	1	rs312803213	66779872	A/T	0.484	-0.341391	0.0525478	1.13418e-10
ESW44	1	rs15292149	62937170	C/G	0.462	-0.33437	0.0510921	8.32992e-11
ESW44	1	rs316685129	63840906	G/A	0.497	0.339352	0.0518895	8.58062e-11
ESW44	1	rs315735990	62898857	A/G	0.457	0.330727	0.0501444	5.97338e-11
ESW44	1	rs312794891	67864481	C/T	0.457	0.322745	0.0509668	3.23467e-10
ESW44	1	rs13880941	67090792	C/A	0.431	0.320635	0.0493295	1.11179e-10
ESW44	1	rs13880618	66733091	T/C	0.496	0.335796	0.0520782	1.55277e-10
ESW44	1	rs314652867	63768855	C/T	0.489	-0.335784	0.0512624	8.02039e-11
ESW44	1	rs316156665	61139525	C/T	0.485	-0.342198	0.0524784	9.71461e-11
ESW44	1	rs14840592	67837005	G/A	0.453	0.323082	0.0511416	3.55628e-10
ESW44	1	rs313670833	66070462	G/A	0.508	0.340827	0.0527575	1.43455e-10
ESW44	1	rs315246860	61494270	A/G	0.482	-0.343155	0.0524528	8.45457e-11
ESW44	1	rs13877573	62895017	A/G	0.471	-0.335783	0.0515216	9.93186e-11
ESW44	1	rs316878356	64498250	A/G	0.495	0.339116	0.0520173	9.80535e-11
ESW44	1	rs312437461	64712121	A/G	0.483	-0.335007	0.0514669	1.04696e-10
ESW44	1	rs315609217	64991069	C/T	0.496	0.33665	0.0518395	1.15397e-10
ESW44	1	rs312422476	62269272	C/T	0.498	0.310464	0.0486111	2.29508e-10
ESW44	1	rs313623032	67585447	A/G	0.482	0.319804	0.0503651	2.90092e-10
ESW44	1	rs313111386	66888823	T/C	0.481	-0.338508	0.0526322	1.7239e-10
ESW44	1	rs15299263	66045323	A/G	0.491	-0.338653	0.0527017	1.78845e-10
ESW44	1	rs314972632	66382040	G/T	0.507	0.337989	0.0526031	1.79485e-10
ESW44	1	rs312987487	67046301	T/C	0.427	0.305349	0.0477814	2.23933e-10
ESW44	1	rs317940030	61563163	C/A	0.486	-0.33606	0.052075	1.49933e-10
ESW44	1	rs316334991	66379322	A/T	0.492	-0.3356	0.0524669	2.15746e-10
ESW44	1	rs316451877	64492207	G/A	0.495	0.336478	0.0520188	1.36162e-10
ESW44	1	rs316661340	67647894	T/C	0.465	0.32246	0.0510338	3.53067e-10
ESW44	1	rs13657220	62946830	G/A	0.46	-0.328094	0.0509731	1.6694e-10
ESW44	1	rs315817599	66004127	A/G	0.507	0.335815	0.0525373	2.21967e-10
ESW44	1	rs317566984	63858328	G/A	0.485	-0.328421	0.0510179	1.66129e-10
ESW44	1	rs312336098	66182414	A/G	0.491	-0.334119	0.0525136	2.67504e-10
ESW44	1	rs13880663	66764440	G/A	0.506	0.336917	0.0530119	2.79654e-10
ESW44	1	rs317720933	65014575	A/G	0.493	0.332326	0.0518056	1.91822e-10
ESW44	1	rs313157197	62579194	C/T	0.458	0.326354	0.0502341	1.13507e-10
ESW44	1	rs313876651	61114014	A/G	0.486	-0.335626	0.0524116	2.05997e-10
ESW44	1	rs13880026	66074096	T/C	0.507	0.335539	0.0527619	2.72682e-10
ESW44	1	rs312917844	66078600	C/T	0.507	0.335539	0.0527619	2.72682e-10
ESW44	1	rs315979356	62670694	A/G	0.455	-0.323304	0.0505046	2.08906e-10
ESW44	1	rs314447104	66727018	G/A	0.401	0.319486	0.050293	2.8503e-10
ESW44	1	rs312940794	66784613	A/G	0.502	0.333996	0.052852	3.51043e-10
ESW44	1	rs316095817	66816266	A/G	0.408	0.312079	0.0490856	2.75524e-10
ESW44	1	rs13878842	64482578	C/T	0.486	-0.331011	0.0516209	1.94911e-10
[truncated: 15,053 more rows]

## Sheet: Table S2
Table S2 Genome-wide significant SNPs for eggshell weight(ESW),eggshell thickness(EST) and eggshell strength(ESS) by multivariate model
Traits	Chr.	rs	Position	Minor/Major allele	AF	p_value
ESW	1	rs312991679	65678784	T/C	0.439	4.6668e-10
ESW	1	rs314157057	65800769	A/G	0.44	8.60258e-10
ESW	1	rs316738694	65667053	C/A	0.44	7.48784e-10
ESW	1	rs315549239	65674415	C/T	0.44	7.48784e-10
ESW	1	rs317886931	63531113	G/A	0.443	3.64595e-09
ESW	1	rs315311716	63434838	A/C	0.442	4.09242e-09
ESW	1	rs313574325	65735450	T/G	0.44	1.03183e-09
ESW	1	rs312347405	64287542	C/G	0.443	1.14569e-09
ESW	1	rs312562286	64213795	G/A	0.443	1.5119e-09
ESW	1	rs13878630	64214330	A/G	0.443	1.5119e-09
ESW	1	rs13878631	64214392	G/T	0.443	1.5119e-09
ESW	1	rs312872559	64216738	C/A	0.443	1.5119e-09
ESW	1	rs13657655	64221163	C/T	0.443	1.5119e-09
ESW	1	rs314359563	64222954	A/G	0.443	1.5119e-09
ESW	1	rs313084666	64229831	A/G	0.443	1.5119e-09
ESW	1	rs15295146	64236306	G/A	0.443	1.5119e-09
ESW	1	rs314450220	64253827	G/T	0.443	1.5119e-09
ESW	1	rs313069192	64255227	C/T	0.443	1.5119e-09
ESW	1	rs314314223	64257556	A/G	0.443	1.5119e-09
ESW	1	rs316177028	64267610	T/C	0.443	1.5119e-09
ESW	1	rs315747579	64273835	C/T	0.443	1.5119e-09
ESW	1	rs315282652	64277293	T/C	0.443	1.5119e-09
ESW	1	rs15295269	64290888	T/C	0.443	1.5119e-09
ESW	1	rs313858207	64303757	C/T	0.443	1.5119e-09
ESW	1	rs15298524	65689597	C/T	0.44	9.15643e-10
ESW	1	rs314238445	65692509	A/G	0.44	9.15643e-10
ESW	1	rs15294675	64039423	G/T	0.443	1.90663e-09
ESW	1	rs315716101	64108384	C/A	0.443	1.90663e-09
ESW	1	rs317270417	64156901	C/T	0.443	1.90663e-09
ESW	1	rs318030288	64160565	C/T	0.443	1.90663e-09
ESW	1	rs316438082	64178384	G/A	0.443	1.90663e-09
ESW	1	rs317121196	64193313	G/A	0.443	1.90663e-09
ESW	1	rs316055267	64318542	A/T	0.442	2.04937e-09
ESW	1	rs316684911	64193351	A/T	0.442	1.91978e-09
ESW	1	rs13877808	63157538	G/A	0.446	5.40705e-09
ESW	1	rs314345363	63161601	A/G	0.446	5.40705e-09
ESW	1	rs317872465	63174359	C/A	0.446	5.40705e-09
ESW	1	rs317582792	63177042	G/C	0.446	5.40705e-09
ESW	1	rs318187567	63185014	C/G	0.446	5.40705e-09
ESW	1	rs15292919	63197229	A/G	0.446	5.40705e-09
ESW	1	rs316858541	64171880	G/A	0.444	4.17611e-09
ESW	1	rs317192485	65881806	C/A	0.44	1.79391e-09
ESW	1	rs317180741	65891294	T/C	0.44	1.79391e-09
ESW	1	rs15298676	65790076	T/C	0.442	4.02139e-09
ESW	1	rs312608220	65805416	C/T	0.442	4.02139e-09
ESW	1	rs316448873	63802187	A/G	0.443	3.24251e-09
ESW	1	rs13878251	63853978	A/G	0.443	3.24251e-09
ESW	1	rs312868041	63165168	A/C	0.446	7.87858e-09
ESW	1	rs13879715	65708667	A/G	0.443	3.74864e-09
ESW	1	rs14837369	64909130	T/G	0.44	2.46149e-09
ESW	1	rs318185317	65820757	G/A	0.44	2.47136e-09
ESW	1	rs315295391	65824568	T/C	0.44	2.47136e-09
ESW	1	rs318182434	65828551	G/A	0.44	2.47136e-09
ESW	1	rs13879664	65645892	C/T	0.442	3.64269e-09
ESW	1	rs316614857	65648838	C/T	0.442	3.64269e-09
ESW	1	rs15298492	65677798	G/A	0.442	3.64269e-09
ESW	1	rs312884673	63161179	G/A	0.447	6.01655e-09
ESW	1	rs314985445	65238478	C/T	0.442	4.23836e-09
ESW	1	rs314068565	65242610	C/T	0.442	4.23836e-09
ESW	1	rs13879232	65244303	A/G	0.442	4.23836e-09
ESW	1	rs318207061	64684911	G/T	0.44	2.44317e-09
ESW	1	rs314912276	64697740	A/G	0.44	2.44317e-09
ESW	1	rs314877876	64717353	C/T	0.44	2.44317e-09
ESW	1	rs317471041	64717501	C/T	0.44	2.44317e-09
ESW	1	rs317723767	64726287	A/C	0.44	2.44317e-09
ESW	1	rs318102675	63956414	G/C	0.454	3.09005e-09
ESW	1	rs317059468	65706913	A/C	0.442	4.77993e-09
ESW	1	rs317510691	64858184	A/T	0.442	1.10951e-09
ESW	1	rs14836806	64266561	A/C	0.443	6.34628e-09
ESW	1	rs15293063	63260225	C/T	0.446	2.42248e-08
ESW	1	rs318197780	65845940	A/G	0.457	6.37824e-09
ESW	1	rs14836638	64060778	T/C	0.444	6.17042e-09
ESW	1	rs313672307	63124093	G/A	0.445	1.3577e-08
ESW	1	rs317372761	63129457	C/T	0.445	1.3577e-08
ESW	1	rs313763663	63138449	T/G	0.445	1.3577e-08
ESW	1	rs15292692	63149638	A/G	0.445	1.3577e-08
ESW	1	rs317985026	64730953	A/G	0.439	3.30376e-09
ESW	1	rs314079127	65281397	A/G	0.441	7.09506e-09
ESW	1	rs14837734	65297331	C/T	0.441	7.09506e-09
ESW	1	rs316868864	65678981	C/G	0.44	4.04348e-09
ESW	1	rs314542988	64226618	T/C	0.447	3.25763e-09
ESW	1	rs313241347	64778590	C/A	0.441	3.39252e-09
ESW	1	rs315184485	64782968	C/T	0.441	3.39252e-09
ESW	1	rs316093571	64783654	G/A	0.441	3.39252e-09
ESW	1	rs317774912	64783815	A/G	0.441	3.39252e-09
ESW	1	rs313394087	64842893	G/T	0.441	3.39252e-09
ESW	1	rs313936861	64843414	A/G	0.441	3.39252e-09
ESW	1	rs13657716	64438556	G/A	0.442	5.40921e-09
ESW	1	rs315848726	64456043	G/A	0.442	5.40921e-09
ESW	1	rs315605902	64463116	G/A	0.442	5.40921e-09
ESW	1	rs314843856	64523506	A/G	0.442	5.40921e-09
ESW	1	rs312746495	65495854	G/A	0.442	6.54083e-09
ESW	1	rs315065929	65185747	A/G	0.44	1.01336e-08
ESW	1	rs312738495	65186203	A/G	0.44	1.01336e-08
ESW	1	rs314418943	65193520	T/C	0.44	1.01336e-08
ESW	1	rs313186424	65195402	A/G	0.44	1.01336e-08
ESW	1	rs14837622	65199288	T/C	0.44	1.01336e-08
ESW	1	rs15292422	63047821	T/C	0.446	2.35609e-08
ESW	1	rs14837849	65378080	T/C	0.443	9.61656e-09
ESW	1	rs312328176	64738232	C/T	0.44	5.13236e-09
ESW	1	rs15296268	64742265	G/A	0.44	5.13236e-09
ESW	1	rs312720983	64762549	T/G	0.44	5.13236e-09
ESW	1	rs14837948	65457210	T/C	0.441	8.76197e-09
ESW	1	rs312638925	65476702	T/C	0.441	8.76197e-09
ESW	1	rs13879492	65477761	G/A	0.441	8.76197e-09
ESW	1	rs313922305	65483666	C/A	0.441	8.76197e-09
ESW	1	rs316942643	65497395	C/A	0.441	8.76197e-09
ESW	1	rs315155735	64297993	T/G	0.443	3.13188e-09
ESW	1	rs13879272	65303816	A/G	0.442	9.48974e-09
ESW	1	rs14837805	65346930	T/C	0.442	9.48974e-09
ESW	1	rs317025978	65369528	C/T	0.442	9.48974e-09
ESW	1	rs13879399	65395978	G/A	0.442	9.48974e-09
ESW	1	rs313475466	65396894	A/T	0.442	9.48974e-09
ESW	1	rs318006266	65412889	C/T	0.442	9.48974e-09
ESW	1	rs15297593	65430382	C/T	0.442	9.48974e-09
ESW	1	rs312660760	65894196	C/T	0.442	8.08513e-09
ESW	1	rs313003853	65585100	G/C	0.443	1.13386e-08
ESW	1	rs13879631	65601004	T/C	0.443	1.13386e-08
ESW	1	rs313178608	65606226	T/C	0.443	1.13386e-08
ESW	1	rs15298314	65620033	A/C	0.443	1.10714e-08
ESW	1	rs317992840	65370449	T/A	0.44	1.51379e-08
ESW	1	rs314256877	63835463	G/T	0.443	9.35727e-09
ESW	1	rs15299263	66045323	A/G	0.454	1.07048e-09
ESW	1	rs313778295	64800654	A/G	0.439	5.66965e-09
ESW	1	rs316688415	65897137	T/C	0.443	1.3154e-08
ESW	1	rs14836745	64178673	G/A	0.438	4.82535e-09
ESW	1	rs313189621	63868560	A/G	0.457	5.47259e-09
ESW	1	rs312655843	64615669	G/A	0.441	8.02063e-09
ESW	1	rs317528269	66322271	C/T	0.437	3.72347e-09
ESW	1	rs312859413	63740907	T/C	0.427	7.66928e-08
ESW	1	rs314755275	65508958	G/A	0.442	1.79056e-08
ESW	1	rs15297968	65515004	T/C	0.442	1.79056e-08
ESW	1	rs13879558	65521525	A/C	0.442	1.79056e-08
ESW	1	rs313798706	65529004	T/C	0.442	1.79056e-08
ESW	1	rs317013427	65544577	G/A	0.442	1.79056e-08
ESW	1	rs312503789	65545044	T/G	0.442	1.79056e-08
ESW	1	rs317271503	65549996	T/C	0.442	1.79056e-08
ESW	1	rs318192685	65558759	T/C	0.442	1.79056e-08
ESW	1	rs317197371	65568098	T/C	0.442	1.79056e-08
ESW	1	rs15298175	65578500	T/C	0.442	1.79056e-08
ESW	1	rs13658080	65595890	G/A	0.443	9.97291e-09
ESW	1	rs13657966	65372700	C/T	0.441	1.29566e-08
ESW	1	rs312653027	65423164	C/T	0.444	6.35662e-09
ESW	1	rs13879918	65939907	G/A	0.44	4.58882e-09
ESW	1	rs316361510	64950566	G/T	0.422	1.50672e-08
ESW	1	rs317222398	64196733	C/T	0.426	9.20842e-08
ESW	1	rs316659368	65080884	C/A	0.439	1.59083e-08
ESW	1	rs312906209	65082178	T/C	0.439	1.59083e-08
ESW	1	rs313644889	65085510	C/T	0.439	1.59083e-08
ESW	1	rs14837554	65131561	T/C	0.439	1.59083e-08
ESW	1	rs313500469	65142829	T/C	0.439	1.59083e-08
ESW	1	rs312724176	63495211	A/T	0.411	4.41787e-07
ESW	1	rs15293737	63514087	A/G	0.411	4.41787e-07
ESW	1	rs314375203	63528556	A/G	0.411	4.41787e-07
ESW	1	rs315905163	63528881	C/A	0.411	4.41787e-07
ESW	1	rs314533153	65895106	T/C	0.443	1.32463e-08
ESW	1	rs314674024	65110734	A/T	0.44	1.84318e-08
ESW	1	rs313655025	64098735	T/C	0.425	5.88527e-08
ESW	1	rs317130758	64123485	C/T	0.425	5.88527e-08
ESW	1	rs317274966	64129670	A/G	0.425	5.88527e-08
ESW	1	rs312278736	64144499	G/A	0.425	5.88527e-08
ESW	1	rs13878547	64148059	G/T	0.425	5.88527e-08
ESW	1	rs313378116	64150250	T/C	0.425	5.88527e-08
ESW	1	rs317157112	64151882	G/A	0.425	5.88527e-08
ESW	1	rs13878574	64166591	G/C	0.425	5.88527e-08
ESW	1	rs317625384	64184709	T/C	0.425	5.88527e-08
ESW	1	rs317836595	63783893	G/A	0.426	3.23201e-08
ESW	1	rs317563239	64229494	T/C	0.424	4.6297e-08
ESW	1	rs314141980	64239152	G/A	0.424	4.6297e-08
ESW	1	rs313730290	64269016	G/T	0.424	4.6297e-08
ESW	1	rs315825569	64280786	C/G	0.424	4.6297e-08
ESW	1	rs313716617	64375958	C/T	0.424	4.6297e-08
ESW	1	rs318056363	64387225	C/T	0.424	4.6297e-08
ESW	1	rs313277240	64387706	T/G	0.424	4.6297e-08
ESW	1	rs317286249	64389382	G/C	0.424	4.6297e-08
ESW	1	rs317094948	63569346	G/A	0.411	1.90111e-07
ESW	1	rs317838443	63575235	A/G	0.411	1.90111e-07
ESW	1	rs15294436	63897428	C/T	0.422	7.16513e-08
ESW	1	rs312349533	66027503	A/G	0.436	4.98682e-09
ESW	1	rs314415559	64850406	G/A	0.441	9.32614e-09
ESW	1	rs13878174	63744097	A/G	0.44	1.6457e-08
ESW	1	rs314316668	64311207	C/T	0.425	2.6358e-08
ESW	1	rs314549361	65815578	A/G	0.453	8.92783e-09
ESW	1	rs315022620	64294344	C/T	0.425	5.37174e-08
ESW	1	rs14835988	63108274	A/G	0.446	4.92167e-08
ESW	1	rs313837922	63740085	C/T	0.425	7.4159e-08
ESW	1	rs317866966	63748926	A/G	0.425	7.4159e-08
ESW	1	rs315052225	63774029	A/G	0.425	7.4159e-08
ESW	1	rs314568218	66553398	C/T	0.439	4.69221e-09
ESW	1	rs15295525	64436689	T/C	0.441	1.70841e-08
ESW	1	rs316682863	64185954	C/A	0.425	8.5845e-08
ESW	1	rs14835230	62357034	C/T	0.448	9.23976e-08
ESW	1	rs314149880	63758652	A/T	0.426	1.98461e-08
ESW	1	rs312591879	63684508	A/C	0.425	7.58305e-08
ESW	1	rs314461194	66032756	T/C	0.45	1.06781e-09
ESW	1	rs313794943	66051156	C/T	0.443	1.11755e-08
ESW	1	rs312282201	63933926	A/G	0.437	4.85091e-08
ESW	1	rs314947877	65043835	A/G	0.44	2.7059e-08
ESW	1	rs314510023	64915232	A/G	0.423	4.5875e-08
ESW	1	rs313803665	64164098	A/G	0.425	7.54473e-08
ESW	1	rs313835587	64024691	T/C	0.437	7.59928e-08
ESW	1	rs314826738	64024804	T/C	0.437	7.59928e-08
ESW	1	rs15294666	64031727	A/G	0.437	7.59928e-08
ESW	1	rs316081188	64913922	A/G	0.421	7.75419e-08
ESW	1	rs317967319	64918054	C/T	0.421	7.75419e-08
ESW	1	rs314845060	66108684	C/G	0.436	5.64325e-09
ESW	1	rs315179918	66115114	A/C	0.436	5.64325e-09
ESW	1	rs315989578	63954633	A/G	0.445	1.65677e-08
ESW	1	rs13657578	64049415	T/G	0.438	7.74842e-08
ESW	1	rs317616582	65955253	A/G	0.442	1.25812e-08
ESW	1	rs313857923	66067454	A/G	0.443	1.61794e-08
ESW	1	rs313390107	64130154	A/C	0.424	1.26854e-07
ESW	1	rs316074199	63904790	G/C	0.436	9.67585e-08
ESW	1	rs315341027	63913531	C/T	0.436	9.67585e-08
ESW	1	rs315206890	63933986	C/T	0.436	9.67585e-08
ESW	1	rs313964418	64942172	G/T	0.424	8.92163e-08
ESW	1	rs316192115	65979184	G/A	0.443	1.62275e-08
ESW	1	rs13879021	64628007	C/T	0.44	9.47311e-09
ESW	1	rs312893574	65998736	A/G	0.451	1.52414e-09
ESW	1	rs14838682	66104391	T/G	0.442	2.42275e-08
ESW	1	rs313235467	66109498	C/T	0.442	2.42275e-08
ESW	1	rs314770012	64949898	C/T	0.421	1.04845e-07
ESW	1	rs313811232	66122645	G/C	0.442	2.29587e-08
ESW	1	rs317536823	64412151	T/C	0.422	8.96961e-08
ESW	1	rs312502759	63730601	T/C	0.424	1.38898e-07
ESW	1	rs317704318	65963324	T/G	0.443	1.83594e-08
ESW	1	rs312500195	63617293	T/C	0.411	5.0798e-07
ESW	1	rs316794095	63622621	A/C	0.411	5.0798e-07
ESW	1	rs313137526	63681760	A/G	0.411	5.0798e-07
ESW	1	rs315016302	64384753	C/T	0.427	8.09603e-08
ESW	1	rs317250987	66176862	A/G	0.451	9.26926e-09
ESW	1	rs15299661	66255829	C/A	0.437	1.86044e-08
ESW	1	rs316182113	64454015	A/G	0.421	1.61432e-07
ESW	1	rs313474871	64081204	T/C	0.424	1.58954e-07
ESW	1	rs316819198	64202236	A/G	0.428	7.71791e-08
ESW	1	rs312477236	66370298	A/G	0.44	1.6432e-08
ESW	1	rs13658416	66407917	A/G	0.44	1.6432e-08
ESW	1	rs317588128	64988408	C/A	0.421	1.68381e-07
ESW	1	rs13657661	64240846	G/T	0.426	1.78648e-07
ESW	1	rs317184693	66037648	A/G	0.439	1.15797e-08
ESW	1	rs15299283	66050566	A/G	0.439	1.15797e-08
ESW	1	rs13878795	64428919	T/G	0.423	1.44106e-07
ESW	1	rs13878798	64430601	G/C	0.423	1.44106e-07
ESW	1	rs315448761	64447069	A/G	0.423	1.44106e-07
ESW	1	rs315472116	64499871	G/T	0.423	1.44106e-07
ESW	1	rs315014936	64537698	A/G	0.423	1.44106e-07
ESW	1	rs15295417	64359824	C/T	0.422	1.43016e-07
ESW	1	rs15294692	64044752	A/C	0.437	2.14989e-07
ESW	1	rs317788868	64415641	C/T	0.424	7.3254e-08
ESW	1	rs312696990	63891101	T/C	0.436	1.64741e-07
ESW	1	rs13880109	66141862	C/T	0.434	1.62837e-08
ESW	1	rs314225702	64631852	T/C	0.422	1.4732e-07
ESW	1	rs317945060	63128959	G/C	0.426	3.85227e-07
ESW	1	rs315475836	63134355	T/C	0.426	3.85227e-07
ESW	1	rs317529704	63141438	G/A	0.426	3.85227e-07
ESW	1	rs15292689	63146823	G/A	0.426	3.85227e-07
ESW	1	rs315802428	63155146	A/G	0.426	3.85227e-07
ESW	1	rs316843311	66444302	G/A	0.441	2.20368e-08
ESW	1	rs313675089	64993438	A/G	0.42	3.10578e-07
ESW	1	rs314253147	64998663	G/A	0.42	3.10578e-07
ESW	1	rs14837456	65026872	G/T	0.42	3.10578e-07
ESW	1	rs313591339	65032042	G/A	0.42	3.10578e-07
ESW	1	rs317151946	65033359	T/C	0.42	3.10578e-07
ESW	1	rs314096760	64635336	G/A	0.42	1.96114e-07
ESW	1	rs314899949	65138448	T/G	0.44	1.06513e-07
ESW	1	rs315000258	64604287	C/T	0.422	2.20056e-07
ESW	1	rs312848818	64611224	A/G	0.422	2.20056e-07
ESW	1	rs13879003	64616718	A/G	0.422	2.20056e-07
ESW	1	rs314739765	64618665	G/A	0.422	2.20056e-07
ESW	1	rs315355597	65029700	C/A	0.419	4.64583e-07
ESW	1	rs314476388	65061422	A/G	0.42	4.17172e-07
ESW	1	rs313021421	65075562	G/A	0.42	4.17172e-07
ESW	1	rs13879206	65080240	G/A	0.42	4.17172e-07
ESW	1	rs314154731	65085741	G/A	0.42	4.17172e-07
ESW	1	rs314309605	65089987	T/C	0.42	4.17172e-07
ESW	1	rs13879213	65091390	T/C	0.42	4.17172e-07
ESW	1	rs314680216	65092429	G/A	0.42	4.17172e-07
ESW	1	rs15296966	65110160	C/T	0.42	4.17172e-07
ESW	1	rs14837536	65119926	C/T	0.42	4.17172e-07
ESW	1	rs315758677	65151994	A/G	0.42	4.17172e-07
ESW	1	rs313168185	65152452	T/C	0.42	4.17172e-07
ESW	1	rs316787899	65971873	A/G	0.456	3.74825e-08
ESW	1	rs14838573	65969923	G/A	0.454	3.13256e-08
ESW	1	rs316334991	66379322	A/T	0.454	1.84558e-08
ESW	1	rs315293252	63863290	A/C	0.424	4.32043e-07
ESW	1	rs317566984	63858328	G/A	0.449	3.09507e-08
ESW	1	rs313193914	66236525	C/T	0.439	7.41852e-08
ESW	1	rs13880199	66255503	T/C	0.439	7.41852e-08
ESW	1	rs316345731	65120129	C/A	0.419	5.68386e-07
ESW	1	rs318006072	65083765	A/G	0.422	6.37858e-07
ESW	1	rs312336098	66182414	A/G	0.451	3.72591e-08
ESW	1	rs14839517	66898940	C/T	0.453	2.31329e-08
ESW	1	rs13880157	66200997	C/T	0.439	1.37206e-07
ESW	1	rs317158141	65041414	C/T	0.421	6.18346e-07
ESW	1	rs312421589	65052598	C/G	0.421	6.18346e-07
ESW	1	rs316673481	65054343	G/A	0.421	6.18346e-07
ESW	1	rs315587858	63106168	A/C	0.437	3.15213e-07
ESW	1	rs317732586	63113504	T/C	0.437	3.15213e-07
ESW	1	rs14835993	63118358	T/A	0.437	3.15213e-07
ESW	1	rs317433577	63171909	A/C	0.437	3.15213e-07
ESW	1	rs312278028	63171963	C/T	0.437	3.15213e-07
ESW	1	rs14836028	63172968	C/T	0.437	3.15213e-07
ESW	1	rs14835865	62992869	T/C	0.439	3.89049e-07
ESW	1	rs15296908	65059916	C/T	0.42	8.2634e-07
ESW	1	rs312962121	63033140	C/T	0.437	4.82821e-07
ESW	1	rs316923811	63037818	T/A	0.437	4.82821e-07
ESW	1	rs314078322	66158451	C/A	0.449	3.71662e-08
ESW	1	rs314759160	64375086	A/C	0.447	2.41312e-07
ESW	1	rs13657581	64053819	G/A	0.448	3.45193e-07
ESW	1	rs13657589	64054326	A/C	0.448	3.45193e-07
ESW	1	rs312803213	66779872	A/T	0.444	3.93403e-08
ESW	1	rs13880702	66786574	A/C	0.444	3.93403e-08
ESW	1	rs316778039	63769967	G/A	0.448	3.97333e-07
ESW	1	rs13878194	63770165	A/G	0.448	3.97333e-07
ESW	1	rs15294072	63782765	A/C	0.448	3.97333e-07
ESW	1	rs313721409	63781782	C/T	0.449	4.13712e-07
ESW	1	rs317901480	64706960	A/G	0.444	5.9479e-07
ESW	1	rs313111386	66888823	T/C	0.443	1.29388e-07
ESW	1	rs316733227	66922552	A/G	0.443	1.29388e-07
ESW	1	rs317741115	64922588	A/G	0.446	5.42963e-07
ESW	1	rs318193983	64929421	C/T	0.446	5.42963e-07
ESW	1	rs316876728	64940202	C/T	0.446	5.42963e-07
ESW	1	rs312363907	64946665	G/T	0.446	5.42963e-07
ESW	1	rs317923909	64677690	T/C	0.445	4.51231e-07
ESW	1	rs312437461	64712121	A/G	0.445	4.51231e-07
ESW	1	rs317050654	64714278	G/A	0.445	4.51231e-07
ESW	1	rs314903178	64747066	C/T	0.44	7.88175e-07
ESW	1	rs314800813	64970860	G/A	0.445	6.26981e-07
ESW	1	rs317520170	67201136	C/G	0.446	6.88591e-08
ESW	1	rs312640889	67145559	G/A	0.438	2.06305e-08
ESW	1	rs15301807	67106463	A/C	0.455	3.68648e-09
ESW	1	rs314652867	63768855	C/T	0.452	4.73392e-07
ESW	1	rs314401741	67019074	G/A	0.449	2.03412e-07
ESW	1	rs313792061	67459870	C/T	0.44	6.9958e-07
ESW	1	rs15302036	67179769	T/C	0.446	1.47684e-08
ESW	1	rs314551852	67112411	T/C	0.447	2.5106e-08
ESW	1	rs13881024	67158910	G/A	0.447	2.11085e-07
ESW	1	rs314662988	67415760	C/A	0.456	5.55058e-07
ESW	1	rs313602646	67395321	G/A	0.439	7.23396e-07
ESW	1	rs314434128	66891375	A/C	0.428	5.65333e-07
ESW	1	rs314403945	67811283	T/C	0.493	8.07272e-07
ESW	1	rs314829226	67236033	C/T	0.535	1.04172e-07
ESW	1	rs15303811	67832808	T/C	0.495	1.2492e-07
ESW	1	rs312533879	67907994	T/C	0.493	2.27493e-07
ESW	1	rs314302319	67105870	A/C	0.527	3.35551e-08
ESW	1	rs316529317	67712123	G/C	0.509	1.62775e-07
ESW	1	rs13880920	67062315	T/G	0.454	3.39155e-07
ESW	1	rs317456642	63787533	A/G	0.533	1.34838e-07
ESW	1	rs316447591	67808349	C/A	0.525	2.21488e-07
ESW	1	rs312794891	67864481	C/T	0.492	1.43289e-07
ESW	1	rs13658993	67682913	C/T	0.511	3.13566e-07
ESW	1	rs316925189	67070880	T/C	0.457	1.85112e-07
ESW	1	rs314985144	67055169	A/G	0.543	2.86073e-08
ESW	1	rs312987487	67046301	T/C	0.457	1.38349e-07
ESW	1	rs14840592	67837005	G/A	0.49	1.12738e-07
ESW	1	rs14839758	67125199	G/A	0.527	1.30867e-08
ESW	1	rs317323941	67761029	A/G	0.509	4.27141e-07
ESW	1	rs15303550	67715681	T/C	0.514	2.28962e-08
ESW	1	rs317720933	65014575	A/G	0.535	1.27165e-07
ESW	1	rs313970224	66958397	A/G	0.544	4.4126e-08
ESW	1	rs317951301	65004894	T/C	0.535	3.86872e-08
ESW	1	rs316402872	67069998	A/G	0.456	1.03956e-07
ESW	1	rs313589971	67904797	A/G	0.491	3.26471e-08
ESW	1	rs14839505	66890907	G/A	0.543	6.21981e-08
ESW	1	rs315853852	66963520	T/C	0.543	6.21981e-08
ESW	1	rs316481938	67078932	G/A	0.446	8.61781e-08
ESW	1	rs315609217	64991069	C/T	0.537	1.16743e-07
ESW	1	rs317343491	67735633	C/T	0.507	6.80189e-08
ESW	1	rs316793137	67081703	A/G	0.445	8.93066e-08
ESW	1	rs315450314	67759440	T/C	0.51	1.82623e-07
ESW	1	rs317849802	67767573	T/C	0.507	7.3938e-08
ESW	1	rs318188518	67774522	G/A	0.507	7.3938e-08
ESW	1	rs315200807	67774939	C/T	0.507	7.3938e-08
ESW	1	rs15296425	64778838	C/G	0.537	3.40171e-08
ESW	1	rs313515599	67078806	C/T	0.475	9.96442e-08
ESW	1	rs13880941	67090792	C/A	0.463	1.2948e-07
ESW	1	rs313623032	67585447	A/G	0.521	4.08586e-08
ESW	1	rs313450187	64737998	T/G	0.533	4.0059e-08
ESW	1	rs13659026	67752690	G/A	0.51	2.42449e-07
ESW	1	rs316661340	67647894	T/C	0.505	6.05929e-08
ESW	1	rs317160462	65204680	T/C	0.534	1.68654e-07
ESW	1	rs315142215	65134530	G/T	0.537	6.32375e-08
ESW	1	rs314018522	65145031	C/A	0.537	6.32375e-08
ESW	1	rs316734946	65391659	T/C	0.542	2.85417e-07
ESW	1	rs313596966	64746442	T/C	0.535	6.85784e-08
ESW	1	rs314138547	65754775	C/T	0.519	1.20829e-07
ESW	1	rs314116819	67612835	C/T	0.515	4.06761e-08
ESW	1	rs14839673	67038518	T/A	0.436	2.41456e-08
ESW	1	rs317247076	66784506	G/A	0.544	1.11193e-08
ESW	1	rs312940794	66784613	A/G	0.544	1.11193e-08
ESW	1	rs317076653	64489071	G/A	0.543	5.21088e-08
ESW	1	rs314755201	65012889	G/C	0.537	5.80076e-08
ESW	1	rs312675675	65014651	T/A	0.537	5.80076e-08
ESW	1	rs13879185	65020771	C/A	0.537	5.80076e-08
ESW	1	rs313674391	65020907	T/C	0.537	5.80076e-08
ESW	1	rs315527967	65033800	T/C	0.537	5.80076e-08
ESW	1	rs13880663	66764440	G/A	0.546	1.13146e-08
ESW	1	rs316376440	65746504	C/T	0.519	7.77866e-08
ESW	1	rs312997363	67449546	T/C	0.518	1.48014e-08
ESW	1	rs317577390	66991612	A/G	0.434	1.8001e-08
ESW	1	rs317518483	67769177	T/C	0.508	1.9339e-08
ESW	1	rs317492507	64749552	G/A	0.535	4.43535e-08
ESW	1	rs314325880	65265856	C/T	0.535	4.14044e-08
ESW	1	rs13879248	65269762	G/A	0.535	4.14044e-08
ESW	1	rs315433980	64934275	A/G	0.534	2.67948e-08
ESW	1	rs315206656	67015981	T/C	0.433	2.90143e-08
ESW	1	rs314960600	66964840	T/C	0.546	1.13172e-08
ESW	1	rs316815688	66884724	A/G	0.534	2.46956e-08
ESW	1	rs316637594	63193543	C/T	0.491	2.14628e-07
ESW	1	rs13657341	63204475	C/T	0.491	2.14628e-07
ESW	1	rs13877859	63210027	A/G	0.491	2.14628e-07
ESW	1	rs316992978	63214508	G/T	0.491	2.14628e-07
ESW	1	rs13820682	64987980	C/T	0.536	3.2484e-08
ESW	1	rs317523180	64759752	A/G	0.536	2.36797e-08
ESW	1	rs14840266	67515199	T/C	0.507	1.85183e-08
ESW	1	rs314803206	67045321	G/T	0.434	1.98137e-08
ESW	1	rs316451877	64492207	G/A	0.534	2.61217e-08
ESW	1	rs13657732	64492984	T/C	0.534	2.61217e-08
ESW	1	rs316878356	64498250	A/G	0.534	2.61217e-08
ESW	1	rs312331850	67002720	A/G	0.432	1.71866e-08
ESW	1	rs312473428	67019117	A/G	0.432	1.71866e-08
ESW	1	rs316034266	67508749	C/T	0.507	1.19665e-08
ESW	1	rs314560489	64792304	T/C	0.535	1.57357e-08
ESW	1	rs313110656	64835229	C/A	0.535	1.57357e-08
ESW	1	rs313499679	64835237	C/A	0.535	1.57357e-08
ESW	1	rs317451733	64893556	T/G	0.535	1.57357e-08
ESW	1	rs315035884	64897105	C/G	0.535	1.57357e-08
ESW	1	rs318026962	67449333	A/G	0.504	8.53301e-09
ESW	1	rs314972632	66382040	G/T	0.546	1.72047e-08
ESW	1	rs317815438	66073544	A/G	0.539	4.31269e-08
ESW	1	rs317284229	63425438	A/G	0.478	6.23285e-07
ESW	1	rs315640284	63427971	C/A	0.478	6.23285e-07
ESW	1	rs313412753	64733514	T/G	0.537	1.19233e-08
ESW	1	rs315480559	64735182	A/G	0.537	1.19233e-08
ESW	1	rs314937800	64908188	T/G	0.536	1.47719e-08
ESW	1	rs13880618	66733091	T/C	0.532	2.57144e-09
ESW	1	rs314201402	67467496	A/G	0.514	1.50864e-08
ESW	1	rs312403684	66894266	T/C	0.534	7.54035e-09
ESW	1	rs314329020	63761523	A/G	0.534	2.16948e-08
ESW	1	rs317525285	66971254	A/T	0.436	7.03876e-08
ESW	1	rs14840086	67373113	A/G	0.507	1.07462e-09
ESW	1	rs312685814	63755232	A/C	0.534	1.46076e-08
ESW	1	rs313803840	63756664	G/C	0.534	1.46076e-08
ESW	1	rs13878199	63787398	G/A	0.534	1.46076e-08
ESW	1	rs312341781	63792732	A/C	0.534	1.46076e-08
ESW	1	rs316685129	63840906	G/A	0.534	1.46076e-08
ESW	1	rs313195183	66990640	C/G	0.43	1.00328e-08
ESW	1	rs315092952	66726065	A/G	0.437	4.91414e-08
ESW	1	rs315265653	66750322	G/A	0.437	4.91414e-08
ESW	1	rs13658519	66755581	A/T	0.437	4.91414e-08
ESW	1	rs15300865	66761073	A/G	0.435	3.42866e-08
ESW	1	rs317661068	66772447	T/C	0.435	3.42866e-08
ESW	1	rs316188225	67268747	G/T	0.52	5.62277e-10
ESW	1	rs317844710	67501121	G/T	0.508	5.0722e-09
ESW	1	rs314052801	66826024	T/C	0.439	4.60254e-08
ESW	1	rs312653578	64372533	T/C	0.527	2.06423e-09
ESW	1	rs318227566	66241649	A/G	0.467	5.14106e-08
ESW	1	rs315028984	65934622	G/A	0.528	1.36539e-08
ESW	1	rs314214559	65959823	G/C	0.528	1.36539e-08
ESW	1	rs318044240	67262782	C/T	0.501	1.70914e-09
ESW	1	rs316844218	67277322	T/C	0.501	1.70914e-09
ESW	1	rs314652764	66779699	G/A	0.535	1.61094e-09
ESW	1	rs312827508	66786420	G/T	0.535	1.61094e-09
ESW	1	rs315418448	64363166	T/C	0.534	7.31319e-09
ESW	1	rs317431488	64366959	A/G	0.534	7.31319e-09
ESW	1	rs315449771	64376345	G/T	0.534	7.31319e-09
ESW	1	rs315580050	67299779	G/A	0.503	1.57099e-09
ESW	1	rs313399567	66067547	A/G	0.543	7.73715e-09
ESW	1	rs13880026	66074096	T/C	0.543	7.73715e-09
ESW	1	rs312917844	66078600	C/T	0.543	7.73715e-09
ESW	1	rs317999764	65951639	C/T	0.529	1.5081e-09
ESW	1	rs315817599	66004127	A/G	0.544	5.34819e-09
ESW	1	rs314456013	66045718	G/T	0.544	5.34819e-09
ESW	1	rs13658203	65879472	G/A	0.544	4.74304e-08
ESW	1	rs13880232	66310825	G/A	0.467	2.8205e-08
ESW	1	rs316095817	66816266	A/G	0.441	1.11342e-08
ESW	1	rs314590045	66382011	T/G	0.549	3.91385e-09
ESW	1	rs314447104	66727018	G/A	0.434	6.20631e-09
ESW	1	rs313670833	66070462	G/A	0.546	1.79466e-09
ESW	1	rs313922191	65865496	G/T	0.543	1.53351e-08
ESW	1	rs316381240	65868415	G/A	0.543	1.53351e-08
ESW	1	rs13880628	66742172	A/G	0.426	3.10894e-09
ESW	1	rs312746823	66738285	T/G	0.441	2.08462e-09
ESW	1	rs317555701	67212587	C/G	0.504	2.9631e-10
ESW	1	rs313817094	65864209	T/C	0.545	1.35908e-08
ESW	1	rs14838262	65721212	C/T	0.543	9.50187e-09
ESW	1	rs317798017	65741704	A/G	0.543	9.50187e-09
ESW	1	rs314963824	63925133	G/T	0.546	3.09005e-09
ESW	1	rs313289751	63926597	T/C	0.546	3.09005e-09
ESW	1	rs313835461	63959009	G/C	0.546	3.09005e-09
ESW	1	rs317733946	65839508	G/A	0.544	4.53045e-09
ESW	1	rs15298747	65840993	C/A	0.544	4.53045e-09
ESW	1	rs314034860	65841622	A/G	0.544	4.53045e-09
ESW	1	rs15298757	65842323	A/G	0.544	4.53045e-09
ESW	1	rs313208694	65849076	A/G	0.544	4.53045e-09
ESW	1	rs15298805	65853516	G/A	0.544	4.53045e-09
ESW	1	rs316721036	65865169	T/C	0.545	3.30343e-09
ESW	1	rs313618269	65890020	T/G	0.545	3.30343e-09
ESW	1	rs316020447	65891234	A/G	0.545	3.30343e-09
ESW	1	rs312665342	65891488	T/C	0.545	3.30343e-09
ESW	1	rs313889350	65744890	G/A	0.546	1.92486e-09
ESW	1	rs314853018	65760440	C/T	0.546	3.00541e-09
ESW	1	rs13879855	65859147	G/A	0.546	6.63859e-10
EST	1	rs316334865	60760441	T/C	0.518	3.08919e-07
EST	1	rs318203061	60766479	A/G	0.518	3.08919e-07
EST	1	rs315876100	60787131	T/C	0.53	3.87311e-07
EST	1	rs317166906	60861512	A/G	0.536	7.8535e-07
EST	1	rs316680388	60898774	T/C	0.533	5.47978e-07
EST	1	rs316866285	60905269	A/G	0.518	7.35429e-07
EST	1	rs317924057	60906988	T/C	0.518	7.35429e-07
EST	1	rs317415589	60928071	G/A	0.518	6.80459e-07
EST	1	rs315638180	60930108	G/A	0.518	6.80459e-07
EST	1	rs312937916	60930536	C/T	0.518	6.80459e-07
EST	1	rs313784392	60941457	C/T	0.518	6.80459e-07
EST	1	rs318201557	60953566	T/G	0.518	5.32796e-07
EST	1	rs13875700	60989447	A/C	0.518	6.86538e-07
EST	1	rs312414454	61027500	T/G	0.524	4.88256e-07
EST	1	rs314199637	61270082	C/T	0.535	7.7575e-07
EST	1	rs315426793	61289292	C/T	0.451	7.22383e-07
EST	1	rs13876105	61347231	A/C	0.453	6.75938e-07
EST	1	rs314685327	61888052	A/G	0.447	4.7311e-07
EST	1	rs14834750	61916691	C/A	0.447	1.63568e-07
EST	1	rs316292016	61947016	G/T	0.446	2.32057e-07
EST	1	rs318112703	62048257	T/C	0.424	1.86435e-07
EST	1	rs14835070	62224115	C/T	0.42	3.21004e-07
EST	1	rs314212858	62227392	T/C	0.414	3.076e-07
EST	1	rs314736732	62309662	C/T	0.438	2.95351e-08
EST	1	rs14835230	62357034	C/T	0.447	1.96197e-09
EST	1	rs13657100	62374507	T/C	0.42	4.01616e-08
EST	1	rs312525672	62382210	A/C	0.496	1.19115e-07
EST	1	rs313842277	62389545	T/C	0.494	6.15364e-08
EST	1	rs313767044	62500147	C/T	0.419	1.15097e-07
EST	1	rs13657155	62599898	A/T	0.417	6.23563e-07
EST	1	rs14835748	62829145	A/G	0.44	2.67245e-07
EST	1	rs13877573	62895017	A/G	0.439	1.50147e-07
EST	1	rs13877596	62914346	T/C	0.427	5.52056e-07
EST	1	rs13877602	62932507	T/C	0.42	1.63025e-07
EST	1	rs15292149	62937170	C/G	0.426	1.26902e-07
EST	1	rs13657220	62946830	G/A	0.426	1.26902e-07
EST	1	rs13877614	62951240	C/T	0.412	5.34167e-07
EST	1	rs313795209	62953643	A/G	0.412	5.34167e-07
EST	1	rs315252112	62959887	G/A	0.412	2.44497e-07
EST	1	rs14835865	62992869	T/C	0.438	3.25916e-08
EST	1	rs314433956	63002685	G/A	0.424	1.57472e-07
EST	1	rs317999388	63013343	G/A	0.411	1.10315e-07
EST	1	rs313613793	63018908	T/C	0.423	7.27853e-08
EST	1	rs318166068	63022878	C/T	0.423	7.27853e-08
EST	1	rs317288107	63032729	C/A	0.411	1.10315e-07
EST	1	rs312962121	63033140	C/T	0.436	1.11309e-08
EST	1	rs316923811	63037818	T/A	0.436	1.11309e-08
EST	1	rs15292422	63047821	T/C	0.444	2.52265e-09
EST	1	rs315587858	63106168	A/C	0.436	9.37539e-09
EST	1	rs14835988	63108274	A/G	0.445	2.50328e-09
EST	1	rs317732586	63113504	T/C	0.436	9.37539e-09
EST	1	rs13657285	63114833	T/C	0.404	1.52268e-07
EST	1	rs13877759	63115405	T/G	0.404	1.52268e-07
EST	1	rs14835993	63118358	T/A	0.436	9.37539e-09
EST	1	rs317819429	63121419	G/T	0.404	1.52268e-07
EST	1	rs313672307	63124093	G/A	0.444	2.05021e-09
EST	1	rs317945060	63128959	G/C	0.425	5.78401e-09
EST	1	rs317372761	63129457	C/T	0.444	2.05021e-09
EST	1	rs315475836	63134355	T/C	0.425	5.78401e-09
EST	1	rs313763663	63138449	T/G	0.444	2.05021e-09
EST	1	rs317529704	63141438	G/A	0.425	5.78401e-09
EST	1	rs15292689	63146823	G/A	0.426	6.95852e-09
EST	1	rs314457699	63147177	C/A	0.417	2.48676e-08
EST	1	rs313232665	63148873	C/T	0.417	2.48676e-08
EST	1	rs15292692	63149638	A/G	0.444	2.05021e-09
EST	1	rs315802428	63155146	A/G	0.425	5.78401e-09
EST	1	rs13877808	63157538	G/A	0.444	1.27634e-09
EST	1	rs312884673	63161179	G/A	0.446	1.65083e-09
EST	1	rs314345363	63161601	A/G	0.444	1.27634e-09
EST	1	rs312868041	63165168	A/C	0.445	1.36353e-09
EST	1	rs317433577	63171909	A/C	0.436	9.37539e-09
EST	1	rs312278028	63171963	C/T	0.436	9.37539e-09
EST	1	rs14836028	63172968	C/T	0.436	9.37539e-09
EST	1	rs317872465	63174359	C/A	0.444	1.27634e-09
EST	1	rs317582792	63177042	G/C	0.444	1.27634e-09
EST	1	rs318187567	63185014	C/G	0.444	1.27634e-09
EST	1	rs15292919	63197229	A/G	0.444	1.27634e-09
EST	1	rs13877871	63213025	C/T	0.423	6.54805e-08
EST	1	rs13877873	63213190	T/A	0.423	6.54805e-08
EST	1	rs316555338	63217999	A/C	0.422	1.57156e-07
EST	1	rs15293063	63260225	C/T	0.444	2.34012e-09
EST	1	rs313861286	63269744	C/T	0.422	9.70099e-08
EST	1	rs15293251	63313375	A/G	0.43	1.37297e-07
EST	1	rs315311716	63434838	A/C	0.441	3.63238e-09
EST	1	rs312724176	63495211	A/T	0.411	8.92352e-08
EST	1	rs15293737	63514087	A/G	0.411	8.92352e-08
EST	1	rs314375203	63528556	A/G	0.411	8.92352e-08
EST	1	rs315905163	63528881	C/A	0.411	8.92352e-08
EST	1	rs317886931	63531113	G/A	0.442	5.71181e-09
EST	1	rs317094948	63569346	G/A	0.411	1.96087e-08
EST	1	rs317838443	63575235	A/G	0.411	1.96087e-08
EST	1	rs312500195	63617293	T/C	0.411	2.85204e-08
EST	1	rs316794095	63622621	A/C	0.411	2.85204e-08
EST	1	rs313137526	63681760	A/G	0.411	2.85204e-08
EST	1	rs312591879	63684508	A/C	0.425	2.03805e-09
EST	1	rs312502759	63730601	T/C	0.423	5.90545e-09
EST	1	rs313837922	63740085	C/T	0.424	2.56676e-09
EST	1	rs312859413	63740907	T/C	0.426	1.25472e-09
EST	1	rs13878174	63744097	A/G	0.439	1.02322e-09
EST	1	rs317866966	63748926	A/G	0.424	2.56676e-09
EST	1	rs312685814	63755232	A/C	0.535	2.6215e-09
EST	1	rs313803840	63756664	G/C	0.535	2.6215e-09
EST	1	rs314149880	63758652	A/T	0.426	3.5805e-10
EST	1	rs314329020	63761523	A/G	0.535	1.60411e-08
EST	1	rs317779633	63763600	G/A	0.536	5.57206e-08
EST	1	rs314652867	63768855	C/T	0.451	1.89634e-08
EST	1	rs316778039	63769967	G/A	0.447	5.62028e-09
EST	1	rs13878194	63770165	A/G	0.447	5.62028e-09
EST	1	rs315052225	63774029	A/G	0.424	2.56676e-09
EST	1	rs313721409	63781782	C/T	0.448	4.24365e-08
EST	1	rs15294072	63782765	A/C	0.447	5.62028e-09
EST	1	rs317836595	63783893	G/A	0.425	8.67647e-10
EST	1	rs13878199	63787398	G/A	0.535	2.6215e-09
EST	1	rs317456642	63787533	A/G	0.534	9.23305e-09
EST	1	rs312341781	63792732	A/C	0.535	2.6215e-09
EST	1	rs316448873	63802187	A/G	0.442	1.57665e-09
EST	1	rs314256877	63835463	G/T	0.442	3.62383e-09
EST	1	rs316685129	63840906	G/A	0.535	2.6215e-09
EST	1	rs13878251	63853978	A/G	0.442	1.57665e-09
EST	1	rs317566984	63858328	G/A	0.45	9.38325e-08
EST	1	rs315293252	63863290	A/C	0.423	6.32646e-09
EST	1	rs313189621	63868560	A/G	0.455	1.39476e-08
EST	1	rs312696990	63891101	T/C	0.435	4.40265e-09
EST	1	rs15294436	63897428	C/T	0.422	3.06763e-09
EST	1	rs316074199	63904790	G/C	0.435	2.92617e-09
EST	1	rs315341027	63913531	C/T	0.435	2.92617e-09
EST	1	rs314963824	63925133	G/T	0.546	1.52858e-09
EST	1	rs313289751	63926597	T/C	0.547	1.14877e-09
EST	1	rs312282201	63933926	A/G	0.436	2.51859e-09
EST	1	rs315206890	63933986	C/T	0.435	2.92617e-09
EST	1	rs315989578	63954633	A/G	0.444	4.94985e-09
EST	1	rs318102675	63956414	G/C	0.453	1.14877e-09
EST	1	rs313835461	63959009	G/C	0.547	1.14877e-09
EST	1	rs313835587	64024691	T/C	0.436	3.32648e-09
EST	1	rs314826738	64024804	T/C	0.436	3.32648e-09
EST	1	rs15294666	64031727	A/G	0.436	3.32648e-09
EST	1	rs15294675	64039423	G/T	0.442	7.49672e-10
EST	1	rs15294692	64044752	A/C	0.436	2.15788e-09
EST	1	rs13657578	64049415	T/G	0.437	1.98883e-09
EST	1	rs13657581	64053819	G/A	0.447	4.96631e-09
EST	1	rs13657589	64054326	A/C	0.447	4.96631e-09
EST	1	rs14836638	64060778	T/C	0.443	1.45171e-09
EST	1	rs313474871	64081204	T/C	0.423	4.61301e-09
EST	1	rs313655025	64098735	T/C	0.424	1.97779e-09
EST	1	rs315716101	64108384	C/A	0.442	7.49672e-10
EST	1	rs317130758	64123485	C/T	0.424	1.97779e-09
EST	1	rs317274966	64129670	A/G	0.424	1.97779e-09
EST	1	rs313390107	64130154	A/C	0.423	3.32256e-09
EST	1	rs312278736	64144499	G/A	0.424	1.97779e-09
EST	1	rs13878547	64148059	G/T	0.424	1.97779e-09
EST	1	rs313378116	64150250	T/C	0.424	1.97779e-09
EST	1	rs317157112	64151882	G/A	0.424	1.97779e-09
EST	1	rs317270417	64156901	C/T	0.442	7.49672e-10
EST	1	rs318030288	64160565	C/T	0.442	7.49672e-10
EST	1	rs313803665	64164098	A/G	0.424	5.89469e-09
EST	1	rs13878574	64166591	G/C	0.424	1.97779e-09
EST	1	rs316858541	64171880	G/A	0.443	1.56664e-09
EST	1	rs316438082	64178384	G/A	0.442	7.49672e-10
EST	1	rs14836745	64178673	G/A	0.438	5.0292e-09
EST	1	rs317625384	64184709	T/C	0.424	1.97779e-09
EST	1	rs316682863	64185954	C/A	0.425	2.59519e-09
EST	1	rs317121196	64193313	G/A	0.442	7.49672e-10
EST	1	rs316684911	64193351	A/T	0.441	2.82664e-10
EST	1	rs317222398	64196733	C/T	0.425	1.29485e-08
EST	1	rs316819198	64202236	A/G	0.428	2.07159e-09
EST	1	rs312562286	64213795	G/A	0.442	6.2077e-10
EST	1	rs13878630	64214330	A/G	0.442	6.2077e-10
EST	1	rs13878631	64214392	G/T	0.442	6.2077e-10
EST	1	rs312872559	64216738	C/A	0.442	6.2077e-10
EST	1	rs13657655	64221163	C/T	0.442	6.2077e-10
EST	1	rs314359563	64222954	A/G	0.442	6.2077e-10
EST	1	rs314542988	64226618	T/C	0.446	3.34372e-09
EST	1	rs317563239	64229494	T/C	0.423	1.45193e-09
EST	1	rs313084666	64229831	A/G	0.442	6.2077e-10
EST	1	rs15295146	64236306	G/A	0.442	6.2077e-10
EST	1	rs314141980	64239152	G/A	0.423	1.45193e-09
EST	1	rs13657661	64240846	G/T	0.425	3.29081e-09
EST	1	rs314450220	64253827	G/T	0.442	6.2077e-10
EST	1	rs313069192	64255227	C/T	0.442	6.2077e-10
EST	1	rs314314223	64257556	A/G	0.442	6.2077e-10
EST	1	rs14836806	64266561	A/C	0.442	5.44329e-09
EST	1	rs316177028	64267610	T/C	0.442	6.2077e-10
EST	1	rs313730290	64269016	G/T	0.423	1.45193e-09
EST	1	rs315747579	64273835	C/T	0.442	6.2077e-10
EST	1	rs315282652	64277293	T/C	0.442	6.2077e-10
EST	1	rs315825569	64280786	C/G	0.423	1.45193e-09
EST	1	rs312347405	64287542	C/G	0.442	6.14563e-10
EST	1	rs15295269	64290888	T/C	0.442	6.2077e-10
EST	1	rs315022620	64294344	C/T	0.424	2.53088e-09
EST	1	rs315155735	64297993	T/G	0.442	5.76742e-10
EST	1	rs313858207	64303757	C/T	0.442	6.2077e-10
EST	1	rs314316668	64311207	C/T	0.425	2.9122e-09
EST	1	rs316055267	64318542	A/T	0.441	1.91077e-09
EST	1	rs15295417	64359824	C/T	0.422	7.2804e-09
EST	1	rs315418448	64363166	T/C	0.536	1.41872e-09
EST	1	rs317431488	64366959	A/G	0.536	1.41872e-09
EST	1	rs312653578	64372533	T/C	0.529	5.37343e-10
EST	1	rs314759160	64375086	A/C	0.446	4.00199e-09
EST	1	rs313716617	64375958	C/T	0.423	1.45193e-09
EST	1	rs315449771	64376345	G/T	0.536	1.41872e-09
EST	1	rs315016302	64384753	C/T	0.426	9.47475e-09
EST	1	rs318056363	64387225	C/T	0.423	1.45193e-09
EST	1	rs313277240	64387706	T/G	0.423	1.45193e-09
EST	1	rs317286249	64389382	G/C	0.423	1.45193e-09
EST	1	rs317536823	64412151	T/C	0.422	3.23311e-09
EST	1	rs317788868	64415641	C/T	0.424	3.87158e-09
EST	1	rs13878795	64428919	T/G	0.423	4.99036e-09
EST	1	rs13878798	64430601	G/C	0.423	4.99036e-09
EST	1	rs15295525	64436689	T/C	0.441	3.30206e-09
EST	1	rs13657716	64438556	G/A	0.441	2.4649e-09
EST	1	rs315448761	64447069	A/G	0.423	4.99036e-09
EST	1	rs316182113	64454015	A/G	0.42	5.26412e-09
EST	1	rs315848726	64456043	G/A	0.441	2.4649e-09
EST	1	rs315605902	64463116	G/A	0.441	2.4649e-09
EST	1	rs13878842	64482578	C/T	0.446	9.71746e-09
EST	1	rs13878858	64484593	C/T	0.446	9.71746e-09
EST	1	rs15295638	64488215	T/C	0.446	9.71746e-09
EST	1	rs317076653	64489071	G/A	0.544	6.49968e-09
EST	1	rs15295648	64491753	T/A	0.444	3.34632e-08
EST	1	rs316451877	64492207	G/A	0.536	3.62939e-09
EST	1	rs313074422	64492357	C/T	0.446	9.71746e-09
EST	1	rs13657732	64492984	T/C	0.536	3.62939e-09
EST	1	rs316878356	64498250	A/G	0.536	3.62939e-09
EST	1	rs315472116	64499871	G/T	0.423	4.99036e-09
EST	1	rs314843856	64523506	A/G	0.441	2.4649e-09
EST	1	rs315014936	64537698	A/G	0.423	4.99036e-09
EST	1	rs315000258	64604287	C/T	0.422	9.44043e-09
EST	1	rs312848818	64611224	A/G	0.422	9.44043e-09
EST	1	rs312655843	64615669	G/A	0.44	4.79961e-09
EST	1	rs13879003	64616718	A/G	0.422	9.44043e-09
EST	1	rs314739765	64618665	G/A	0.422	9.44043e-09
EST	1	rs13879021	64628007	C/T	0.439	3.26514e-09
EST	1	rs314225702	64631852	T/C	0.421	5.69469e-09
EST	1	rs314096760	64635336	G/A	0.419	2.09736e-08
EST	1	rs317923909	64677690	T/C	0.444	7.87857e-09
EST	1	rs318207061	64684911	G/T	0.439	2.13681e-09
EST	1	rs314912276	64697740	A/G	0.439	2.13681e-09
EST	1	rs317901480	64706960	A/G	0.443	3.6515e-09
EST	1	rs312437461	64712121	A/G	0.443	1.02531e-08
EST	1	rs317050654	64714278	G/A	0.444	7.87857e-09
EST	1	rs314877876	64717353	C/T	0.439	2.13681e-09
EST	1	rs317471041	64717501	C/T	0.439	2.13681e-09
EST	1	rs317723767	64726287	A/C	0.439	2.13681e-09
EST	1	rs317985026	64730953	A/G	0.438	5.88089e-09
EST	1	rs313412753	64733514	T/G	0.538	2.95559e-09
EST	1	rs315480559	64735182	A/G	0.538	2.95559e-09
EST	1	rs313450187	64737998	T/G	0.533	9.87929e-09
EST	1	rs312328176	64738232	C/T	0.439	2.90838e-09
EST	1	rs15296268	64742265	G/A	0.439	2.90838e-09
EST	1	rs313596966	64746442	T/C	0.536	3.95564e-09
EST	1	rs314903178	64747066	C/T	0.439	4.16189e-09
EST	1	rs317492507	64749552	G/A	0.537	3.11105e-09
EST	1	rs317523180	64759752	A/G	0.537	3.83505e-09
EST	1	rs312720983	64762549	T/G	0.439	2.90838e-09
EST	1	rs313241347	64778590	C/A	0.44	2.72816e-09
EST	1	rs15296425	64778838	C/G	0.537	2.502e-08
EST	1	rs315184485	64782968	C/T	0.44	2.72816e-09
EST	1	rs316093571	64783654	G/A	0.44	2.72816e-09
EST	1	rs317774912	64783815	A/G	0.44	2.72816e-09
EST	1	rs314560489	64792304	T/C	0.537	3.85018e-09
EST	1	rs313778295	64800654	A/G	0.438	3.36613e-09
EST	1	rs313110656	64835229	C/A	0.537	3.85018e-09
EST	1	rs313499679	64835237	C/A	0.537	3.85018e-09
EST	1	rs313394087	64842893	G/T	0.44	2.72816e-09
EST	1	rs313936861	64843414	A/G	0.44	2.72816e-09
EST	1	rs314415559	64850406	G/A	0.44	2.2188e-08
EST	1	rs317510691	64858184	A/T	0.441	3.1676e-09
EST	1	rs317451733	64893556	T/G	0.537	3.85018e-09
EST	1	rs315035884	64897105	C/G	0.537	3.85018e-09
EST	1	rs314937800	64908188	T/G	0.537	4.04819e-09
EST	1	rs14837369	64909130	T/G	0.439	2.10113e-09
EST	1	rs316081188	64913922	A/G	0.42	3.74139e-09
EST	1	rs314510023	64915232	A/G	0.422	6.46008e-09
EST	1	rs317967319	64918054	C/T	0.42	3.74139e-09
EST	1	rs317741115	64922588	A/G	0.444	1.07643e-08
EST	1	rs318193983	64929421	C/T	0.444	1.07643e-08
EST	1	rs315433980	64934275	A/G	0.536	5.29309e-09
EST	1	rs316876728	64940202	C/T	0.444	1.07643e-08
EST	1	rs313964418	64942172	G/T	0.423	1.62937e-08
EST	1	rs312363907	64946665	G/T	0.444	1.07643e-08
EST	1	rs314770012	64949898	C/T	0.42	4.05226e-09
EST	1	rs316361510	64950566	G/T	0.42	3.74252e-09
EST	1	rs314800813	64970860	G/A	0.444	1.15343e-08
EST	1	rs318206184	64973296	G/C	0.444	2.71975e-08
EST	1	rs13820682	64987980	C/T	0.537	1.26555e-08
EST	1	rs317588128	64988408	C/A	0.42	1.0685e-08
EST	1	rs315609217	64991069	C/T	0.538	1.05378e-07
EST	1	rs313675089	64993438	A/G	0.42	2.24954e-08
EST	1	rs314253147	64998663	G/A	0.42	2.24954e-08
EST	1	rs315534923	65004108	C/T	0.444	6.10823e-08
EST	1	rs317951301	65004894	T/C	0.537	1.00727e-07
EST	1	rs314755201	65012889	G/C	0.538	2.67726e-08
EST	1	rs317720933	65014575	A/G	0.537	2.49293e-08
EST	1	rs312675675	65014651	T/A	0.538	2.67726e-08
EST	1	rs317110640	65018319	G/A	0.444	6.10823e-08
EST	1	rs13879185	65020771	C/A	0.538	2.67726e-08
EST	1	rs313674391	65020907	T/C	0.538	2.67726e-08
EST	1	rs14837456	65026872	G/T	0.42	2.24954e-08
EST	1	rs315355597	65029700	C/A	0.42	5.9451e-09
EST	1	rs313591339	65032042	G/A	0.42	2.24954e-08
EST	1	rs317151946	65033359	T/C	0.42	2.24954e-08
EST	1	rs315527967	65033800	T/C	0.538	2.67726e-08
EST	1	rs317158141	65041414	C/T	0.42	2.50557e-08
EST	1	rs314947877	65043835	A/G	0.439	1.55249e-08
EST	1	rs312421589	65052598	C/G	0.42	2.50557e-08
EST	1	rs316673481	65054343	G/A	0.42	2.50557e-08
EST	1	rs15296908	65059916	C/T	0.42	3.32997e-08
EST	1	rs314476388	65061422	A/G	0.42	2.44136e-08
EST	1	rs313021421	65075562	G/A	0.42	2.44136e-08
EST	1	rs13879206	65080240	G/A	0.42	2.44136e-08
EST	1	rs316659368	65080884	C/A	0.438	1.56578e-08
EST	1	rs312906209	65082178	T/C	0.438	1.56578e-08
EST	1	rs318006072	65083765	A/G	0.422	3.76549e-08
EST	1	rs313644889	65085510	C/T	0.438	1.56578e-08
EST	1	rs314154731	65085741	G/A	0.42	2.44136e-08
EST	1	rs314309605	65089987	T/C	0.42	2.44136e-08
EST	1	rs13879213	65091390	T/C	0.42	2.44136e-08
EST	1	rs314680216	65092429	G/A	0.42	2.44136e-08
EST	1	rs15296966	65110160	C/T	0.419	3.83698e-08
EST	1	rs314674024	65110734	A/T	0.438	1.51527e-08
EST	1	rs14837536	65119926	C/T	0.419	3.83698e-08
EST	1	rs316345731	65120129	C/A	0.418	6.66677e-08
EST	1	rs14837554	65131561	T/C	0.437	2.5373e-08
EST	1	rs315142215	65134530	G/T	0.539	4.81362e-08
EST	1	rs314899949	65138448	T/G	0.439	7.9526e-08
EST	1	rs313500469	65142829	T/C	0.437	2.5373e-08
EST	1	rs314018522	65145031	C/A	0.539	4.81362e-08
EST	1	rs315758677	65151994	A/G	0.419	3.83698e-08
EST	1	rs313168185	65152452	T/C	0.419	3.83698e-08
EST	1	rs14837563	65153795	T/C	0.443	8.79213e-08
EST	1	rs312725300	65158286	G/C	0.443	4.07111e-08
EST	1	rs315065929	65185747	A/G	0.438	1.04292e-08
EST	1	rs312738495	65186203	A/G	0.438	1.04292e-08
EST	1	rs314418943	65193520	T/C	0.438	1.04292e-08
EST	1	rs313186424	65195402	A/G	0.438	1.04292e-08
EST	1	rs14837622	65199288	T/C	0.438	1.04292e-08
EST	1	rs317160462	65204680	T/C	0.537	3.12867e-08
EST	1	rs314985445	65238478	C/T	0.44	9.35243e-09
EST	1	rs314068565	65242610	C/T	0.44	9.35243e-09
EST	1	rs13879232	65244303	A/G	0.44	9.35243e-09
EST	1	rs314325880	65265856	C/T	0.537	3.06004e-08
EST	1	rs13879248	65269762	G/A	0.537	3.06004e-08
EST	1	rs314079127	65281397	A/G	0.439	2.18819e-08
EST	1	rs14837734	65297331	C/T	0.439	2.18819e-08
EST	1	rs13879272	65303816	A/G	0.44	4.55188e-08
EST	1	rs14837805	65346930	T/C	0.44	4.55188e-08
EST	1	rs317025978	65369528	C/T	0.44	4.55188e-08
EST	1	rs317992840	65370449	T/A	0.439	9.49276e-08
EST	1	rs13657966	65372700	C/T	0.439	1.03758e-07
EST	1	rs14837849	65378080	T/C	0.441	5.1047e-08
EST	1	rs13879399	65395978	G/A	0.44	4.55188e-08
EST	1	rs313475466	65396894	A/T	0.44	4.55188e-08
EST	1	rs318006266	65412889	C/T	0.44	4.55188e-08
EST	1	rs312653027	65423164	C/T	0.443	3.76964e-08
EST	1	rs15297593	65430382	C/T	0.44	4.55188e-08
EST	1	rs14837948	65457210	T/C	0.439	3.39234e-08
EST	1	rs312638925	65476702	T/C	0.439	3.39234e-08
EST	1	rs13879492	65477761	G/A	0.439	3.39234e-08
EST	1	rs313922305	65483666	C/A	0.439	3.39234e-08
EST	1	rs312746495	65495854	G/A	0.44	3.28149e-08
EST	1	rs316942643	65497395	C/A	0.439	3.39234e-08
EST	1	rs314755275	65508958	G/A	0.44	3.85405e-08
EST	1	rs15297968	65515004	T/C	0.44	3.85405e-08
EST	1	rs13879558	65521525	A/C	0.44	3.85405e-08
EST	1	rs313798706	65529004	T/C	0.44	3.85405e-08
EST	1	rs317013427	65544577	G/A	0.44	3.85405e-08
EST	1	rs312503789	65545044	T/G	0.44	3.85405e-08
EST	1	rs317271503	65549996	T/C	0.44	3.85405e-08
EST	1	rs318192685	65558759	T/C	0.44	3.85405e-08
EST	1	rs317197371	65568098	T/C	0.44	3.85405e-08
EST	1	rs15298175	65578500	T/C	0.44	3.85405e-08
EST	1	rs313003853	65585100	G/C	0.441	2.04478e-08
EST	1	rs13658080	65595890	G/A	0.44	1.16149e-08
EST	1	rs13879631	65601004	T/C	0.441	2.04478e-08
EST	1	rs313178608	65606226	T/C	0.441	2.04478e-08
EST	1	rs15298314	65620033	A/C	0.441	3.23485e-08
EST	1	rs13879664	65645892	C/T	0.44	1.93377e-08
EST	1	rs316614857	65648838	C/T	0.44	1.93377e-08
EST	1	rs316738694	65667053	C/A	0.438	4.86435e-09
EST	1	rs315549239	65674415	C/T	0.438	4.86435e-09
EST	1	rs15298492	65677798	G/A	0.44	1.93377e-08
EST	1	rs312991679	65678784	T/C	0.437	2.1466e-09
EST	1	rs316868864	65678981	C/G	0.439	1.37087e-08
EST	1	rs15298524	65689597	C/T	0.439	5.81422e-09
EST	1	rs314238445	65692509	A/G	0.439	5.81422e-09
EST	1	rs317059468	65706913	A/C	0.441	2.61585e-08
EST	1	rs13879715	65708667	A/G	0.442	1.03466e-08
EST	1	rs14838262	65721212	C/T	0.543	2.19326e-08
EST	1	rs313574325	65735450	T/G	0.439	4.12379e-09
EST	1	rs317798017	65741704	A/G	0.543	2.19326e-08
EST	1	rs313889350	65744890	G/A	0.546	8.24243e-09
EST	1	rs316376440	65746504	C/T	0.52	4.26611e-08
EST	1	rs314138547	65754775	C/T	0.52	1.05157e-07
EST	1	rs314853018	65760440	C/T	0.547	1.07905e-08
EST	1	rs15298676	65790076	T/C	0.441	1.51323e-08
EST	1	rs314157057	65800769	A/G	0.439	3.54414e-09
EST	1	rs312608220	65805416	C/T	0.441	1.51323e-08
EST	1	rs314549361	65815578	A/G	0.452	2.69587e-08
EST	1	rs318185317	65820757	G/A	0.439	1.70033e-08
EST	1	rs315295391	65824568	T/C	0.439	1.70033e-08
EST	1	rs318182434	65828551	G/A	0.439	1.70033e-08
EST	1	rs317733946	65839508	G/A	0.545	2.61196e-08
EST	1	rs15298747	65840993	C/A	0.545	2.61196e-08
EST	1	rs314034860	65841622	A/G	0.545	2.61196e-08
EST	1	rs15298757	65842323	A/G	0.545	2.61196e-08
EST	1	rs318197780	65845940	A/G	0.456	2.10665e-08
EST	1	rs313208694	65849076	A/G	0.545	2.61196e-08
EST	1	rs15298805	65853516	G/A	0.545	2.61196e-08
EST	1	rs13879855	65859147	G/A	0.546	1.09459e-08
EST	1	rs313817094	65864209	T/C	0.545	1.40485e-07
EST	1	rs316721036	65865169	T/C	0.545	5.88544e-08
EST	1	rs313922191	65865496	G/T	0.543	2.06686e-07
EST	1	rs316381240	65868415	G/A	0.543	2.06686e-07
EST	1	rs13658203	65879472	G/A	0.545	3.0206e-07
EST	1	rs317192485	65881806	C/A	0.439	2.83083e-08
EST	1	rs313618269	65890020	T/G	0.545	7.41779e-08
EST	1	rs316020447	65891234	A/G	0.545	5.88544e-08
EST	1	rs317180741	65891294	T/C	0.439	2.83083e-08
EST	1	rs312665342	65891488	T/C	0.545	5.88544e-08
EST	1	rs312660760	65894196	C/T	0.441	1.10443e-07
EST	1	rs314533153	65895106	T/C	0.442	1.7186e-07
EST	1	rs316688415	65897137	T/C	0.442	2.61936e-07
EST	1	rs315028984	65934622	G/A	0.529	7.91436e-08
EST	1	rs13879918	65939907	G/A	0.439	9.55329e-08
EST	1	rs317999764	65951639	C/T	0.53	1.88857e-07
EST	1	rs317616582	65955253	A/G	0.441	1.71418e-07
EST	1	rs314214559	65959823	G/C	0.529	7.91436e-08
EST	1	rs317704318	65963324	T/G	0.442	3.34774e-07
EST	1	rs316192115	65979184	G/A	0.442	2.6029e-07
EST	1	rs312893574	65998736	A/G	0.45	4.26021e-08
EST	1	rs315817599	66004127	A/G	0.545	4.02994e-08
EST	1	rs312349533	66027503	A/G	0.435	1.1288e-07
EST	1	rs314461194	66032756	T/C	0.448	4.4573e-08
EST	1	rs317184693	66037648	A/G	0.438	7.10177e-07
EST	1	rs15299263	66045323	A/G	0.452	1.33652e-08
EST	1	rs314456013	66045718	G/T	0.545	4.02994e-08
EST	1	rs15299283	66050566	A/G	0.438	7.10177e-07
EST	1	rs313794943	66051156	C/T	0.442	2.45728e-07
EST	1	rs313857923	66067454	A/G	0.442	2.40763e-07
EST	1	rs313399567	66067547	A/G	0.545	4.04947e-08
EST	1	rs313670833	66070462	G/A	0.546	1.23409e-08
EST	1	rs317815438	66073544	A/G	0.539	4.66386e-07
EST	1	rs13880026	66074096	T/C	0.544	3.93699e-08
EST	1	rs312917844	66078600	C/T	0.544	3.93699e-08
EST	1	rs14838682	66104391	T/G	0.442	1.05008e-07
EST	1	rs314845060	66108684	C/G	0.436	8.78072e-08
EST	1	rs313235467	66109498	C/T	0.442	1.05008e-07
EST	1	rs315179918	66115114	A/C	0.436	8.78072e-08
EST	1	rs313811232	66122645	G/C	0.442	8.85548e-08
EST	1	rs13880109	66141862	C/T	0.434	1.44703e-07
EST	1	rs314078322	66158451	C/A	0.449	1.06329e-07
EST	1	rs317250987	66176862	A/G	0.45	1.03819e-08
EST	1	rs312336098	66182414	A/G	0.451	2.62089e-08
EST	1	rs13880157	66200997	C/T	0.439	2.8388e-07
EST	1	rs313193914	66236525	C/T	0.439	3.44206e-07
EST	1	rs13880199	66255503	T/C	0.439	3.44206e-07
EST	1	rs15299661	66255829	C/A	0.436	1.03366e-07
EST	1	rs317528269	66322271	C/T	0.436	3.11973e-08
EST	1	rs312477236	66370298	A/G	0.44	9.60214e-08
EST	1	rs316334991	66379322	A/T	0.452	1.98928e-07
EST	1	rs314590045	66382011	T/G	0.549	1.02623e-08
EST	1	rs314972632	66382040	G/T	0.546	7.56056e-08
EST	1	rs13658416	66407917	A/G	0.44	9.60214e-08
EST	1	rs316843311	66444302	G/A	0.441	1.39368e-07
EST	1	rs314568218	66553398	C/T	0.439	3.85545e-08
EST	1	rs13880618	66733091	T/C	0.533	1.39628e-08
EST	1	rs13880663	66764440	G/A	0.547	4.23472e-08
EST	1	rs314652764	66779699	G/A	0.537	1.61792e-08
EST	1	rs312803213	66779872	A/T	0.443	2.16567e-07
EST	1	rs317247076	66784506	G/A	0.545	3.92297e-08
EST	1	rs312940794	66784613	A/G	0.545	3.92297e-08
EST	1	rs312827508	66786420	G/T	0.537	1.61792e-08
EST	1	rs13880702	66786574	A/C	0.443	2.16567e-07
EST	1	rs316815688	66884724	A/G	0.535	2.12595e-08
EST	1	rs313111386	66888823	T/C	0.442	2.00202e-07
EST	1	rs14839505	66890907	G/A	0.545	3.18335e-08
EST	1	rs312403684	66894266	T/C	0.536	1.27163e-08
EST	1	rs14839517	66898940	C/T	0.452	8.74135e-08
EST	1	rs316733227	66922552	A/G	0.442	2.00202e-07
EST	1	rs313970224	66958397	A/G	0.545	7.1431e-08
EST	1	rs315853852	66963520	T/C	0.545	3.18335e-08
EST	1	rs314960600	66964840	T/C	0.548	2.38652e-08
EST	1	rs314401741	67019074	G/A	0.447	5.68503e-07
EST	1	rs314985144	67055169	A/G	0.545	9.40888e-08
EST	1	rs314302319	67105870	A/C	0.529	4.62656e-08
EST	1	rs15301807	67106463	A/C	0.454	2.29415e-07
EST	1	rs14839758	67125199	G/A	0.529	4.06975e-08
EST	1	rs312640889	67145559	G/A	0.437	1.86851e-07
EST	1	rs13881024	67158910	G/A	0.446	3.12975e-07
EST	1	rs317520170	67201136	C/G	0.444	2.88422e-07
EST	1	rs317555701	67212587	C/G	0.505	1.38418e-09
EST	1	rs314829226	67236033	C/T	0.537	2.23013e-07
EST	1	rs318044240	67262782	C/T	0.503	1.35531e-08
EST	1	rs316188225	67268747	G/T	0.521	5.47731e-08
EST	1	rs316844218	67277322	T/C	0.503	1.35531e-08
EST	1	rs315580050	67299779	G/A	0.504	7.19742e-09
EST	1	rs14840086	67373113	A/G	0.509	3.58058e-08
EST	1	rs318026962	67449333	A/G	0.506	2.5559e-07
EST	1	rs317844710	67501121	G/T	0.51	6.87899e-07
EST	1	rs316034266	67508749	C/T	0.509	5.28818e-07
EST	1	rs317518483	67769177	T/C	0.51	6.03937e-07
ESS	1	rs315561818	60492609	C/T	0.462	3.56142e-07
ESS	1	rs14833224	60516026	T/C	0.426	4.09151e-07
ESS	1	rs316089237	60532010	G/A	0.444	2.65874e-07
ESS	1	rs15287093	60540546	G/C	0.39	4.32453e-07
ESS	1	rs316572726	60542981	G/A	0.541	3.59736e-07
ESS	1	rs316336168	60598299	A/G	0.421	7.34902e-07
ESS	1	rs313822026	60604387	C/G	0.542	1.1949e-07
ESS	1	rs315180470	60608203	G/A	0.543	2.39321e-07
ESS	1	rs14833357	60613324	G/T	0.544	1.4941e-07
ESS	1	rs315419198	60620038	C/T	0.42	3.39622e-07
ESS	1	rs14833404	60646439	C/T	0.544	1.4941e-07
ESS	1	rs313833099	60687547	G/A	0.439	9.85128e-08
ESS	1	rs314642824	60693868	A/T	0.439	1.82721e-07
ESS	1	rs312318697	60714475	G/A	0.438	8.89874e-08
ESS	1	rs313181139	60726680	G/A	0.439	9.85128e-08
ESS	1	rs315276859	60732781	A/G	0.438	7.60229e-08
ESS	1	rs313362189	60742277	C/T	0.404	3.38258e-07
ESS	1	rs316334865	60760441	T/C	0.529	6.67984e-08
ESS	1	rs318203061	60766479	A/G	0.529	6.67984e-08
ESS	1	rs315876100	60787131	T/C	0.54	4.18102e-08
ESS	1	rs312464552	60804920	G/A	0.439	9.85128e-08
ESS	1	rs14833584	60810053	A/G	0.46	2.77465e-07
ESS	1	rs312983082	60819065	T/G	0.438	7.86808e-08
ESS	1	rs316494520	60823934	T/C	0.402	3.10836e-07
ESS	1	rs317166906	60861512	A/G	0.545	1.61159e-07
ESS	1	rs314360808	60873707	A/G	0.439	7.82941e-08
ESS	1	rs314202415	60876248	C/T	0.439	7.82941e-08
ESS	1	rs316680388	60898774	T/C	0.542	5.9917e-08
ESS	1	rs316154740	60902767	T/C	0.404	3.50889e-07
ESS	1	rs316866285	60905269	A/G	0.528	1.1676e-07
ESS	1	rs317924057	60906988	T/C	0.528	1.1676e-07
ESS	1	rs315079035	60909992	T/C	0.404	3.50889e-07
ESS	1	rs316806579	60915140	C/T	0.449	1.11281e-07
ESS	1	rs317415589	60928071	G/A	0.528	6.59211e-08
ESS	1	rs315638180	60930108	G/A	0.528	6.59211e-08
ESS	1	rs312937916	60930536	C/T	0.528	6.59211e-08
ESS	1	rs313784392	60941457	C/T	0.528	6.59211e-08
ESS	1	rs318201557	60953566	T/G	0.527	4.59063e-08
ESS	1	rs312398144	60975218	C/T	0.548	1.11439e-07
ESS	1	rs13875700	60989447	A/C	0.528	1.43349e-07
ESS	1	rs312414454	61027500	T/G	0.538	1.57336e-07
ESS	1	rs13875752	61041924	C/T	0.415	3.25779e-07
ESS	1	rs14833862	61107904	G/A	0.435	8.62345e-08
ESS	1	rs313876651	61114014	A/G	0.435	8.62345e-08
ESS	1	rs316788475	61115309	A/G	0.435	8.62345e-08
ESS	1	rs316156665	61139525	C/T	0.436	1.90566e-07
ESS	1	rs316002512	61141314	A/G	0.548	2.06638e-07
ESS	1	rs315845833	61144106	C/T	0.446	7.45372e-08
ESS	1	rs318231930	61146506	G/A	0.446	7.45372e-08
ESS	1	rs316307403	61204765	C/T	0.547	2.9387e-07
ESS	1	rs312690113	61221378	T/G	0.547	2.9387e-07
ESS	1	rs316031918	61250095	T/C	0.429	1.67904e-07
ESS	1	rs14834021	61253653	T/C	0.547	1.47913e-07
ESS	1	rs315376100	61266191	C/T	0.547	1.47913e-07
ESS	1	rs314199637	61270082	C/T	0.549	1.11191e-07
ESS	1	rs315780134	61274375	T/G	0.546	1.93329e-07
ESS	1	rs14834051	61280268	C/T	0.547	1.47913e-07
ESS	1	rs315426793	61289292	C/T	0.437	7.6056e-08
ESS	1	rs315938314	61293638	A/C	0.414	1.08113e-07
ESS	1	rs315057194	61301158	A/G	0.412	1.2408e-07
ESS	1	rs312682507	61328058	C/T	0.412	4.58575e-07
ESS	1	rs313456658	61332422	A/C	0.412	4.58575e-07
ESS	1	rs317009239	61336948	C/T	0.412	4.58575e-07
ESS	1	rs317873642	61339883	T/C	0.412	4.58575e-07
ESS	1	rs315771606	61341835	A/G	0.551	5.21895e-08
ESS	1	rs13876105	61347231	A/C	0.438	2.24373e-08
ESS	1	rs14834144	61353278	G/T	0.439	2.2905e-08
ESS	1	rs317698996	61368938	T/C	0.438	1.96601e-08
ESS	1	rs314623949	61374464	C/G	0.546	3.08206e-08
ESS	1	rs316621915	61378501	T/C	0.546	3.08206e-08
ESS	1	rs315447902	61395657	A/G	0.438	1.96601e-08
ESS	1	rs313669400	61395791	T/C	0.395	7.10275e-07
ESS	1	rs315012747	61396470	A/G	0.399	1.83551e-07
ESS	1	rs315345997	61410676	A/G	0.42	4.53943e-08
ESS	1	rs316566873	61417251	T/A	0.546	3.08206e-08
ESS	1	rs315780133	61417714	A/G	0.42	4.53943e-08
ESS	1	rs13876190	61437021	T/C	0.395	7.10275e-07
ESS	1	rs317663720	61451632	C/G	0.546	3.08206e-08
ESS	1	rs313313659	61467940	A/G	0.423	1.15967e-07
ESS	1	rs316219831	61471400	A/T	0.379	3.80079e-07
ESS	1	rs315246860	61494270	A/G	0.434	1.02152e-07
ESS	1	rs316675124	61495238	A/G	0.546	3.08206e-08
ESS	1	rs315299962	61501237	C/T	0.446	3.85354e-07
ESS	1	rs317482704	61506765	G/A	0.445	2.58245e-07
ESS	1	rs15289188	61510389	T/C	0.445	4.3284e-07
ESS	1	rs313012563	61512868	C/A	0.446	3.85354e-07
ESS	1	rs314821596	61547184	T/C	0.544	3.67923e-08
ESS	1	rs313862623	61548505	C/G	0.544	3.67923e-08
ESS	1	rs13656695	61548758	C/A	0.544	3.67923e-08
ESS	1	rs313521238	61552658	T/C	0.546	1.35272e-07
ESS	1	rs315312990	61556780	A/G	0.544	3.67923e-08
ESS	1	rs316039103	61559138	T/C	0.423	7.35825e-07
ESS	1	rs317940030	61563163	C/A	0.44	4.1477e-08
ESS	1	rs15289366	61566854	A/T	0.408	2.13626e-07
ESS	1	rs314276519	61589129	C/G	0.443	1.91786e-07
ESS	1	rs317555759	61595661	A/G	0.545	3.9938e-08
ESS	1	rs13876351	61605324	G/T	0.418	6.39499e-08
ESS	1	rs316709159	61614147	G/A	0.392	2.28453e-07
ESS	1	rs312744122	61618394	T/C	0.544	6.25924e-08
ESS	1	rs315924361	61664033	C/T	0.549	1.73878e-07
ESS	1	rs314239844	61673779	T/C	0.549	1.73878e-07
ESS	1	rs318147047	61678588	A/G	0.549	1.73878e-07
ESS	1	rs313670236	61700759	G/A	0.435	2.32868e-07
ESS	1	rs312935179	61703984	C/A	0.435	1.31357e-07
ESS	1	rs314905564	61804667	A/C	0.437	2.1955e-07
ESS	1	rs315273703	61806199	G/A	0.442	2.46806e-07
ESS	1	rs316324927	61808228	G/T	0.436	1.54396e-07
ESS	1	rs314685327	61888052	A/G	0.435	7.47194e-08
ESS	1	rs315256364	61897257	G/A	0.411	1.81108e-07
ESS	1	rs14834750	61916691	C/A	0.436	8.26549e-08
ESS	1	rs316292016	61947016	G/T	0.435	1.40672e-07
ESS	1	rs312626872	62011697	G/A	0.406	1.50803e-07
ESS	1	rs315378452	62031941	G/A	0.499	4.04436e-07
ESS	1	rs316105138	62035916	A/G	0.499	4.04436e-07
ESS	1	rs318112703	62048257	T/C	0.415	6.98704e-08
ESS	1	rs13656955	62173446	C/T	0.508	2.75506e-07
ESS	1	rs14835025	62175980	C/T	0.507	3.76908e-07
ESS	1	rs313108307	62210316	T/C	0.508	1.75628e-07
ESS	1	rs314736732	62309662	C/T	0.429	1.784e-07
ESS	1	rs14835230	62357034	C/T	0.436	5.18888e-09
ESS	1	rs13657100	62374507	T/C	0.411	1.69508e-07
ESS	1	rs312525672	62382210	A/C	0.509	1.99185e-08
ESS	1	rs313842277	62389545	T/C	0.508	1.78809e-08
ESS	1	rs313767044	62500147	C/T	0.409	1.71299e-08
ESS	1	rs13657155	62599898	A/T	0.406	9.79112e-08
ESS	1	rs13877602	62932507	T/C	0.408	4.27539e-08
ESS	1	rs13877614	62951240	C/T	0.401	6.36957e-07
ESS	1	rs313795209	62953643	A/G	0.401	6.36957e-07
ESS	1	rs315252112	62959887	G/A	0.401	5.46849e-07
ESS	1	rs314433956	63002685	G/A	0.415	6.07179e-07
ESS	1	rs317999388	63013343	G/A	0.4	5.20209e-07
ESS	1	rs313613793	63018908	T/C	0.415	6.07179e-07
ESS	1	rs318166068	63022878	C/T	0.415	6.07179e-07
ESS	1	rs317288107	63032729	C/A	0.4	5.20209e-07
ESS	1	rs15292422	63047821	T/C	0.436	5.99462e-08
ESS	1	rs315587858	63106168	A/C	0.428	7.7034e-07
ESS	1	rs14835988	63108274	A/G	0.437	1.3635e-07
ESS	1	rs317732586	63113504	T/C	0.428	7.7034e-07
ESS	1	rs14835993	63118358	T/A	0.428	7.7034e-07
ESS	1	rs313672307	63124093	G/A	0.435	3.87559e-08
ESS	1	rs317945060	63128959	G/C	0.415	3.40874e-07
ESS	1	rs317372761	63129457	C/T	0.435	3.87559e-08
ESS	1	rs315475836	63134355	T/C	0.415	3.40874e-07
ESS	1	rs313763663	63138449	T/G	0.435	3.87559e-08
ESS	1	rs317529704	63141438	G/A	0.415	3.40874e-07
ESS	1	rs15292689	63146823	G/A	0.415	3.40874e-07
ESS	1	rs15292692	63149638	A/G	0.435	3.87559e-08
ESS	1	rs315802428	63155146	A/G	0.415	3.40874e-07
ESS	1	rs13877808	63157538	G/A	0.436	2.1893e-08
ESS	1	rs312884673	63161179	G/A	0.438	7.10741e-08
ESS	1	rs314345363	63161601	A/G	0.436	2.1893e-08
ESS	1	rs312868041	63165168	A/C	0.437	4.12143e-08
ESS	1	rs317433577	63171909	A/C	0.428	7.7034e-07
ESS	1	rs312278028	63171963	C/T	0.428	7.7034e-07
ESS	1	rs14836028	63172968	C/T	0.428	7.7034e-07
ESS	1	rs317872465	63174359	C/A	0.436	2.1893e-08
ESS	1	rs317582792	63177042	G/C	0.436	2.1893e-08
ESS	1	rs318187567	63185014	C/G	0.436	2.1893e-08
ESS	1	rs15292919	63197229	A/G	0.436	2.1893e-08
ESS	1	rs13877871	63213025	C/T	0.414	4.05467e-07
ESS	1	rs13877873	63213190	T/A	0.414	4.05467e-07
ESS	1	rs316555338	63217999	A/C	0.413	3.52187e-07
ESS	1	rs15293063	63260225	C/T	0.436	1.39844e-08
ESS	1	rs313861286	63269744	C/T	0.414	2.74701e-07
ESS	1	rs15293251	63313375	A/G	0.419	1.70605e-07
ESS	1	rs315311716	63434838	A/C	0.432	1.26293e-08
ESS	1	rs312724176	63495211	A/T	0.399	2.07211e-08
ESS	1	rs15293737	63514087	A/G	0.399	2.07211e-08
ESS	1	rs314375203	63528556	A/G	0.399	2.07211e-08
ESS	1	rs315905163	63528881	C/A	0.399	2.07211e-08
ESS	1	rs317886931	63531113	G/A	0.433	1.02629e-08
ESS	1	rs317094948	63569346	G/A	0.399	2.31495e-08
ESS	1	rs317838443	63575235	A/G	0.399	2.31495e-08
ESS	1	rs312500195	63617293	T/C	0.398	6.11429e-08
ESS	1	rs316794095	63622621	A/C	0.398	6.11429e-08
ESS	1	rs313137526	63681760	A/G	0.398	6.11429e-08
ESS	1	rs312591879	63684508	A/C	0.413	5.88883e-08
ESS	1	rs312502759	63730601	T/C	0.412	7.66433e-08
ESS	1	rs313837922	63740085	C/T	0.412	7.66433e-08
ESS	1	rs312859413	63740907	T/C	0.415	4.70182e-08
ESS	1	rs13878174	63744097	A/G	0.428	1.661e-07
ESS	1	rs317866966	63748926	A/G	0.412	7.66433e-08
ESS	1	rs312685814	63755232	A/C	0.548	1.15016e-07
ESS	1	rs313803840	63756664	G/C	0.548	1.15016e-07
ESS	1	rs314149880	63758652	A/T	0.414	2.67824e-07
ESS	1	rs314329020	63761523	A/G	0.549	9.21647e-08
ESS	1	rs317779633	63763600	G/A	0.547	1.19088e-07
ESS	1	rs314652867	63768855	C/T	0.435	5.42454e-07
ESS	1	rs316778039	63769967	G/A	0.431	5.92687e-07
ESS	1	rs13878194	63770165	A/G	0.431	5.92687e-07
ESS	1	rs315052225	63774029	A/G	0.412	7.66433e-08
ESS	1	rs15294072	63782765	A/C	0.431	5.92687e-07
ESS	1	rs317836595	63783893	G/A	0.414	7.2e-08
ESS	1	rs13878199	63787398	G/A	0.548	1.15016e-07
ESS	1	rs317456642	63787533	A/G	0.545	1.19358e-07
ESS	1	rs312341781	63792732	A/C	0.548	1.15016e-07
ESS	1	rs316448873	63802187	A/G	0.432	1.84734e-08
ESS	1	rs314256877	63835463	G/T	0.432	1.84734e-08
ESS	1	rs316685129	63840906	G/A	0.548	1.15016e-07
ESS	1	rs13878251	63853978	A/G	0.432	1.84734e-08
ESS	1	rs315293252	63863290	A/C	0.413	8.49424e-08
ESS	1	rs313189621	63868560	A/G	0.446	6.43231e-08
ESS	1	rs312696990	63891101	T/C	0.423	2.67094e-07
ESS	1	rs15294436	63897428	C/T	0.41	4.42509e-08
ESS	1	rs316074199	63904790	G/C	0.423	1.48711e-07
ESS	1	rs315341027	63913531	C/T	0.423	1.48711e-07
ESS	1	rs314963824	63925133	G/T	0.557	1.73381e-08
ESS	1	rs313289751	63926597	T/C	0.557	1.73381e-08
ESS	1	rs312282201	63933926	A/G	0.424	1.50489e-07
ESS	1	rs315206890	63933986	C/T	0.423	1.48711e-07
ESS	1	rs315989578	63954633	A/G	0.434	6.98008e-08
ESS	1	rs318102675	63956414	G/C	0.443	1.73381e-08
ESS	1	rs313835461	63959009	G/C	0.557	1.73381e-08
ESS	1	rs313835587	64024691	T/C	0.425	9.25067e-08
ESS	1	rs314826738	64024804	T/C	0.425	9.25067e-08
ESS	1	rs15294666	64031727	A/G	0.425	9.25067e-08
ESS	1	rs15294675	64039423	G/T	0.433	7.45536e-09
ESS	1	rs15294692	64044752	A/C	0.425	1.27595e-07
ESS	1	rs13657578	64049415	T/G	0.426	1.52707e-07
ESS	1	rs13657581	64053819	G/A	0.432	2.84346e-07
ESS	1	rs13657589	64054326	A/C	0.432	2.84346e-07
ESS	1	rs14836638	64060778	T/C	0.434	1.22527e-08
ESS	1	rs313474871	64081204	T/C	0.413	5.8518e-08
ESS	1	rs313655025	64098735	T/C	0.413	5.8518e-08
ESS	1	rs315716101	64108384	C/A	0.433	7.45536e-09
ESS	1	rs317130758	64123485	C/T	0.413	5.8518e-08
ESS	1	rs317274966	64129670	A/G	0.413	5.8518e-08
ESS	1	rs313390107	64130154	A/C	0.412	1.00607e-07
ESS	1	rs312278736	64144499	G/A	0.413	5.8518e-08
ESS	1	rs13878547	64148059	G/T	0.413	5.8518e-08
ESS	1	rs313378116	64150250	T/C	0.413	5.8518e-08
ESS	1	rs317157112	64151882	G/A	0.413	5.8518e-08
ESS	1	rs317270417	64156901	C/T	0.433	7.45536e-09
ESS	1	rs318030288	64160565	C/T	0.433	7.45536e-09
ESS	1	rs313803665	64164098	A/G	0.413	1.15465e-07
ESS	1	rs13878574	64166591	G/C	0.413	5.8518e-08
ESS	1	rs316858541	64171880	G/A	0.434	1.24336e-08
ESS	1	rs316438082	64178384	G/A	0.433	7.45536e-09
ESS	1	rs14836745	64178673	G/A	0.43	1.52212e-08
ESS	1	rs317625384	64184709	T/C	0.413	5.8518e-08
ESS	1	rs316682863	64185954	C/A	0.414	4.07531e-08
ESS	1	rs317121196	64193313	G/A	0.433	7.45536e-09
ESS	1	rs316684911	64193351	A/T	0.432	7.88821e-09
ESS	1	rs317222398	64196733	C/T	0.415	9.53883e-08
ESS	1	rs316819198	64202236	A/G	0.42	5.0352e-08
ESS	1	rs312562286	64213795	G/A	0.433	7.45536e-09
ESS	1	rs13878630	64214330	A/G	0.433	7.45536e-09
ESS	1	rs13878631	64214392	G/T	0.433	7.45536e-09
ESS	1	rs312872559	64216738	C/A	0.433	7.45536e-09
ESS	1	rs13657655	64221163	C/T	0.433	7.45536e-09
ESS	1	rs314359563	64222954	A/G	0.433	7.45536e-09
ESS	1	rs314542988	64226618	T/C	0.438	5.79027e-09
ESS	1	rs317563239	64229494	T/C	0.413	5.8518e-08
ESS	1	rs313084666	64229831	A/G	0.433	7.45536e-09
ESS	1	rs15295146	64236306	G/A	0.433	7.45536e-09
ESS	1	rs314141980	64239152	G/A	0.413	5.8518e-08
ESS	1	rs13657661	64240846	G/T	0.416	2.58441e-07
ESS	1	rs314450220	64253827	G/T	0.433	7.45536e-09
ESS	1	rs313069192	64255227	C/T	0.433	7.45536e-09
ESS	1	rs314314223	64257556	A/G	0.433	7.45536e-09
ESS	1	rs14836806	64266561	A/C	0.434	5.56911e-09
ESS	1	rs316177028	64267610	T/C	0.433	7.45536e-09
ESS	1	rs313730290	64269016	G/T	0.413	5.8518e-08
ESS	1	rs315747579	64273835	C/T	0.433	7.45536e-09
ESS	1	rs315282652	64277293	T/C	0.433	7.45536e-09
ESS	1	rs315825569	64280786	C/G	0.413	5.8518e-08
ESS	1	rs312347405	64287542	C/G	0.434	8.34693e-09
ESS	1	rs15295269	64290888	T/C	0.433	7.45536e-09
ESS	1	rs315022620	64294344	C/T	0.414	3.02812e-08
ESS	1	rs315155735	64297993	T/G	0.434	8.14663e-09
ESS	1	rs313858207	64303757	C/T	0.433	7.45536e-09
ESS	1	rs314316668	64311207	C/T	0.415	3.88793e-08
ESS	1	rs316055267	64318542	A/T	0.432	1.14536e-08
ESS	1	rs15295417	64359824	C/T	0.411	6.01335e-08
ESS	1	rs315418448	64363166	T/C	0.547	4.20029e-08
ESS	1	rs317431488	64366959	A/G	0.547	4.20029e-08
ESS	1	rs312653578	64372533	T/C	0.539	4.27172e-08
ESS	1	rs314759160	64375086	A/C	0.432	2.84346e-07
ESS	1	rs313716617	64375958	C/T	0.413	5.8518e-08
ESS	1	rs315449771	64376345	G/T	0.547	4.20029e-08
ESS	1	rs315016302	64384753	C/T	0.415	2.92689e-08
ESS	1	rs318056363	64387225	C/T	0.413	5.8518e-08
ESS	1	rs313277240	64387706	T/G	0.413	5.8518e-08
ESS	1	rs317286249	64389382	G/C	0.413	5.8518e-08
ESS	1	rs317536823	64412151	T/C	0.411	1.7075e-07
ESS	1	rs317788868	64415641	C/T	0.413	2.98123e-07
ESS	1	rs13878795	64428919	T/G	0.411	1.7075e-07
ESS	1	rs13878798	64430601	G/C	0.411	1.7075e-07
ESS	1	rs15295525	64436689	T/C	0.431	2.14407e-08
ESS	1	rs13657716	64438556	G/A	0.431	2.14407e-08
ESS	1	rs315448761	64447069	A/G	0.411	1.7075e-07
ESS	1	rs316182113	64454015	A/G	0.41	1.52869e-07
ESS	1	rs315848726	64456043	G/A	0.431	2.14407e-08
ESS	1	rs315605902	64463116	G/A	0.431	2.14407e-08
ESS	1	rs317076653	64489071	G/A	0.557	2.16631e-07
ESS	1	rs15295648	64491753	T/A	0.43	7.32335e-07
ESS	1	rs316451877	64492207	G/A	0.548	1.30047e-07
ESS	1	rs13657732	64492984	T/C	0.548	1.30047e-07
ESS	1	rs316878356	64498250	A/G	0.548	1.30047e-07
ESS	1	rs315472116	64499871	G/T	0.411	1.7075e-07
ESS	1	rs314843856	64523506	A/G	0.431	2.14407e-08
ESS	1	rs315014936	64537698	A/G	0.411	1.7075e-07
ESS	1	rs315000258	64604287	C/T	0.41	1.86954e-07
ESS	1	rs312848818	64611224	A/G	0.41	1.86954e-07
ESS	1	rs312655843	64615669	G/A	0.43	3.47307e-08
ESS	1	rs13879003	64616718	A/G	0.41	1.86954e-07
ESS	1	rs314739765	64618665	G/A	0.41	1.86954e-07
ESS	1	rs13879021	64628007	C/T	0.427	1.64024e-08
ESS	1	rs314225702	64631852	T/C	0.409	9.97701e-08
ESS	1	rs314096760	64635336	G/A	0.407	5.59519e-07
ESS	1	rs317923909	64677690	T/C	0.429	8.25586e-07
ESS	1	rs318207061	64684911	G/T	0.429	2.14978e-08
ESS	1	rs314912276	64697740	A/G	0.429	2.14978e-08
ESS	1	rs312437461	64712121	A/G	0.429	8.25586e-07
ESS	1	rs317050654	64714278	G/A	0.429	8.25586e-07
ESS	1	rs314877876	64717353	C/T	0.429	2.14978e-08
ESS	1	rs317471041	64717501	C/T	0.429	2.14978e-08
ESS	1	rs317723767	64726287	A/C	0.429	2.14978e-08
ESS	1	rs317985026	64730953	A/G	0.428	3.67332e-08
ESS	1	rs313412753	64733514	T/G	0.551	8.0656e-08
ESS	1	rs315480559	64735182	A/G	0.551	8.0656e-08
ESS	1	rs313450187	64737998	T/G	0.547	2.84824e-07
ESS	1	rs312328176	64738232	C/T	0.43	1.74829e-08
ESS	1	rs15296268	64742265	G/A	0.43	1.74829e-08
ESS	1	rs313596966	64746442	T/C	0.548	8.30774e-08
ESS	1	rs317492507	64749552	G/A	0.548	1.00112e-07
ESS	1	rs317523180	64759752	A/G	0.549	1.07209e-07
ESS	1	rs312720983	64762549	T/G	0.43	1.74829e-08
ESS	1	rs313241347	64778590	C/A	0.43	1.74829e-08
ESS	1	rs15296425	64778838	C/G	0.551	2.58925e-07
ESS	1	rs315184485	64782968	C/T	0.43	1.74829e-08
ESS	1	rs316093571	64783654	G/A	0.43	1.74829e-08
ESS	1	rs317774912	64783815	A/G	0.43	1.74829e-08
ESS	1	rs314560489	64792304	T/C	0.549	1.07209e-07
ESS	1	rs313778295	64800654	A/G	0.428	9.1089e-09
ESS	1	rs313110656	64835229	C/A	0.549	1.07209e-07
ESS	1	rs313499679	64835237	C/A	0.549	1.07209e-07
ESS	1	rs313394087	64842893	G/T	0.43	1.74829e-08
ESS	1	rs313936861	64843414	A/G	0.43	1.74829e-08
ESS	1	rs314415559	64850406	G/A	0.43	8.6078e-08
ESS	1	rs317510691	64858184	A/T	0.431	2.31918e-08
ESS	1	rs317451733	64893556	T/G	0.549	1.07209e-07
ESS	1	rs315035884	64897105	C/G	0.549	1.07209e-07
ESS	1	rs314937800	64908188	T/G	0.551	2.09651e-07
ESS	1	rs14837369	64909130	T/G	0.428	1.38494e-08
ESS	1	rs316081188	64913922	A/G	0.408	8.67817e-08
ESS	1	rs314510023	64915232	A/G	0.41	5.83737e-08
ESS	1	rs317967319	64918054	C/T	0.408	8.67817e-08
ESS	1	rs315433980	64934275	A/G	0.548	9.37751e-08
ESS	1	rs313964418	64942172	G/T	0.411	2.42534e-07
ESS	1	rs314770012	64949898	C/T	0.408	7.26418e-08
ESS	1	rs316361510	64950566	G/T	0.408	5.58209e-07
ESS	1	rs13820682	64987980	C/T	0.551	5.54606e-07
ESS	1	rs317588128	64988408	C/A	0.408	3.96087e-07
ESS	1	rs313675089	64993438	A/G	0.407	3.13468e-07
ESS	1	rs314253147	64998663	G/A	0.407	3.13468e-07
ESS	1	rs14837456	65026872	G/T	0.407	3.13468e-07
ESS	1	rs315355597	65029700	C/A	0.406	1.13644e-07
ESS	1	rs313591339	65032042	G/A	0.407	3.13468e-07
ESS	1	rs317151946	65033359	T/C	0.407	3.13468e-07
ESS	1	rs317158141	65041414	C/T	0.407	3.13468e-07
ESS	1	rs314947877	65043835	A/G	0.427	6.52218e-08
ESS	1	rs312421589	65052598	C/G	0.407	3.13468e-07
ESS	1	rs316673481	65054343	G/A	0.407	3.13468e-07
ESS	1	rs15296908	65059916	C/T	0.406	6.891e-07
ESS	1	rs314476388	65061422	A/G	0.406	4.66837e-07
ESS	1	rs313021421	65075562	G/A	0.406	4.66837e-07
ESS	1	rs13879206	65080240	G/A	0.406	4.66837e-07
ESS	1	rs316659368	65080884	C/A	0.426	6.41519e-08
ESS	1	rs312906209	65082178	T/C	0.426	6.41519e-08
ESS	1	rs318006072	65083765	A/G	0.407	4.96822e-07
ESS	1	rs313644889	65085510	C/T	0.426	6.41519e-08
ESS	1	rs314154731	65085741	G/A	0.406	4.66837e-07
ESS	1	rs314309605	65089987	T/C	0.406	4.66837e-07
ESS	1	rs13879213	65091390	T/C	0.406	4.66837e-07
ESS	1	rs314680216	65092429	G/A	0.406	4.66837e-07
ESS	1	rs15296966	65110160	C/T	0.406	4.66837e-07
ESS	1	rs314674024	65110734	A/T	0.427	4.32048e-08
ESS	1	rs14837536	65119926	C/T	0.406	4.66837e-07
ESS	1	rs316345731	65120129	C/A	0.405	7.03727e-07
ESS	1	rs14837554	65131561	T/C	0.426	6.41519e-08
ESS	1	rs315142215	65134530	G/T	0.553	7.4161e-07
ESS	1	rs314899949	65138448	T/G	0.427	5.93359e-07
ESS	1	rs313500469	65142829	T/C	0.426	6.41519e-08
ESS	1	rs314018522	65145031	C/A	0.553	7.4161e-07
ESS	1	rs315758677	65151994	A/G	0.406	4.66837e-07
ESS	1	rs313168185	65152452	T/C	0.406	4.66837e-07
ESS	1	rs315065929	65185747	A/G	0.427	2.87898e-08
ESS	1	rs312738495	65186203	A/G	0.427	2.87898e-08
ESS	1	rs314418943	65193520	T/C	0.427	2.87898e-08
ESS	1	rs313186424	65195402	A/G	0.427	2.87898e-08
ESS	1	rs14837622	65199288	T/C	0.427	2.87898e-08
ESS	1	rs317160462	65204680	T/C	0.551	7.15855e-07
ESS	1	rs314985445	65238478	C/T	0.429	4.0401e-08
ESS	1	rs314068565	65242610	C/T	0.429	4.0401e-08
ESS	1	rs13879232	65244303	A/G	0.429	4.0401e-08
ESS	1	rs314325880	65265856	C/T	0.551	6.06076e-07
ESS	1	rs13879248	65269762	G/A	0.551	6.06076e-07
ESS	1	rs314079127	65281397	A/G	0.429	4.0401e-08
ESS	1	rs14837734	65297331	C/T	0.429	4.0401e-08
ESS	1	rs13879272	65303816	A/G	0.43	4.32815e-08
ESS	1	rs14837805	65346930	T/C	0.43	4.32815e-08
ESS	1	rs317025978	65369528	C/T	0.43	4.32815e-08
ESS	1	rs317992840	65370449	T/A	0.428	7.21292e-08
ESS	1	rs13657966	65372700	C/T	0.429	7.7363e-08
ESS	1	rs14837849	65378080	T/C	0.431	7.82702e-08
ESS	1	rs13879399	65395978	G/A	0.43	4.32815e-08
ESS	1	rs313475466	65396894	A/T	0.43	4.32815e-08
ESS	1	rs318006266	65412889	C/T	0.43	4.32815e-08
ESS	1	rs312653027	65423164	C/T	0.432	3.17944e-07
ESS	1	rs15297593	65430382	C/T	0.43	4.32815e-08
ESS	1	rs14837948	65457210	T/C	0.429	3.151e-08
ESS	1	rs312638925	65476702	T/C	0.429	3.151e-08
ESS	1	rs13879492	65477761	G/A	0.429	3.151e-08
ESS	1	rs313922305	65483666	C/A	0.429	3.151e-08
ESS	1	rs312746495	65495854	G/A	0.43	4.35891e-08
ESS	1	rs316942643	65497395	C/A	0.429	3.151e-08
ESS	1	rs314755275	65508958	G/A	0.43	2.88387e-08
ESS	1	rs15297968	65515004	T/C	0.43	2.88387e-08
ESS	1	rs13879558	65521525	A/C	0.43	2.88387e-08
ESS	1	rs313798706	65529004	T/C	0.43	2.88387e-08
ESS	1	rs317013427	65544577	G/A	0.43	2.88387e-08
ESS	1	rs312503789	65545044	T/G	0.43	2.88387e-08
ESS	1	rs317271503	65549996	T/C	0.43	2.88387e-08
ESS	1	rs318192685	65558759	T/C	0.43	2.88387e-08
ESS	1	rs317197371	65568098	T/C	0.43	2.88387e-08
ESS	1	rs15298175	65578500	T/C	0.43	2.88387e-08
ESS	1	rs313003853	65585100	G/C	0.431	4.0186e-08
ESS	1	rs13658080	65595890	G/A	0.432	4.89228e-08
ESS	1	rs13879631	65601004	T/C	0.431	4.0186e-08
ESS	1	rs313178608	65606226	T/C	0.431	4.0186e-08
ESS	1	rs15298314	65620033	A/C	0.432	3.79441e-08
ESS	1	rs13879664	65645892	C/T	0.43	8.58844e-08
ESS	1	rs316614857	65648838	C/T	0.43	8.58844e-08
ESS	1	rs316738694	65667053	C/A	0.428	4.28589e-08
ESS	1	rs315549239	65674415	C/T	0.428	4.28589e-08
ESS	1	rs15298492	65677798	G/A	0.43	8.58844e-08
ESS	1	rs312991679	65678784	T/C	0.427	1.25071e-08
ESS	1	rs316868864	65678981	C/G	0.429	3.4848e-08
ESS	1	rs15298524	65689597	C/T	0.428	6.10199e-08
ESS	1	rs314238445	65692509	A/G	0.428	6.10199e-08
ESS	1	rs317059468	65706913	A/C	0.43	7.658e-08
ESS	1	rs13879715	65708667	A/G	0.431	4.76832e-08
ESS	1	rs14838262	65721212	C/T	0.554	6.7528e-08
ESS	1	rs313574325	65735450	T/G	0.429	2.60454e-08
ESS	1	rs317798017	65741704	A/G	0.554	6.7528e-08
ESS	1	rs313889350	65744890	G/A	0.557	3.44056e-08
ESS	1	rs314853018	65760440	C/T	0.558	4.7912e-08
ESS	1	rs15298676	65790076	T/C	0.43	7.56628e-08
ESS	1	rs314157057	65800769	A/G	0.428	4.11871e-08
ESS	1	rs312608220	65805416	C/T	0.43	7.56628e-08
ESS	1	rs314549361	65815578	A/G	0.442	1.67276e-07
ESS	1	rs318185317	65820757	G/A	0.429	6.03704e-08
ESS	1	rs315295391	65824568	T/C	0.429	6.03704e-08
ESS	1	rs318182434	65828551	G/A	0.429	6.03704e-08
ESS	1	rs317733946	65839508	G/A	0.556	6.60975e-08
ESS	1	rs15298747	65840993	C/A	0.556	6.60975e-08
ESS	1	rs314034860	65841622	A/G	0.556	6.60975e-08
ESS	1	rs15298757	65842323	A/G	0.556	6.60975e-08
ESS	1	rs318197780	65845940	A/G	0.444	4.7066e-08
ESS	1	rs313208694	65849076	A/G	0.556	6.60975e-08
ESS	1	rs15298805	65853516	G/A	0.556	6.60975e-08
ESS	1	rs13879855	65859147	G/A	0.558	3.67702e-08
ESS	1	rs313817094	65864209	T/C	0.557	4.85243e-08
ESS	1	rs316721036	65865169	T/C	0.556	1.72658e-08
ESS	1	rs313922191	65865496	G/T	0.554	3.99075e-08
ESS	1	rs316381240	65868415	G/A	0.554	3.99075e-08
ESS	1	rs13658203	65879472	G/A	0.555	2.38111e-08
ESS	1	rs317192485	65881806	C/A	0.429	1.07992e-08
ESS	1	rs313618269	65890020	T/G	0.556	1.72658e-08
ESS	1	rs316020447	65891234	A/G	0.556	1.72658e-08
ESS	1	rs317180741	65891294	T/C	0.429	1.07992e-08
ESS	1	rs312665342	65891488	T/C	0.556	1.72658e-08
ESS	1	rs312660760	65894196	C/T	0.431	2.40112e-08
ESS	1	rs314533153	65895106	T/C	0.431	2.40112e-08
ESS	1	rs316688415	65897137	T/C	0.432	2.08079e-08
ESS	1	rs315028984	65934622	G/A	0.539	1.61589e-07
ESS	1	rs13879918	65939907	G/A	0.43	3.37611e-08
ESS	1	rs317999764	65951639	C/T	0.541	1.748e-07
ESS	1	rs317616582	65955253	A/G	0.431	2.79167e-08
ESS	1	rs314214559	65959823	G/C	0.539	1.61589e-07
ESS	1	rs317704318	65963324	T/G	0.432	6.68374e-08
ESS	1	rs14838573	65969923	G/A	0.443	1.55308e-07
ESS	1	rs316787899	65971873	A/G	0.444	1.00079e-07
ESS	1	rs316192115	65979184	G/A	0.433	4.04169e-08
ESS	1	rs312893574	65998736	A/G	0.44	6.59259e-08
ESS	1	rs315817599	66004127	A/G	0.555	4.27435e-08
ESS	1	rs312349533	66027503	A/G	0.425	2.81523e-08
ESS	1	rs314461194	66032756	T/C	0.439	4.30627e-08
ESS	1	rs317184693	66037648	A/G	0.428	4.24479e-08
ESS	1	rs15299263	66045323	A/G	0.443	1.63861e-08
ESS	1	rs314456013	66045718	G/T	0.555	4.27435e-08
ESS	1	rs15299283	66050566	A/G	0.428	4.24479e-08
ESS	1	rs313794943	66051156	C/T	0.432	2.39794e-08
ESS	1	rs313857923	66067454	A/G	0.433	3.68012e-08
ESS	1	rs313399567	66067547	A/G	0.554	6.23583e-08
ESS	1	rs313670833	66070462	G/A	0.556	3.15204e-08
ESS	1	rs317815438	66073544	A/G	0.551	5.25527e-08
ESS	1	rs13880026	66074096	T/C	0.554	6.23583e-08
ESS	1	rs312917844	66078600	C/T	0.554	6.23583e-08
ESS	1	rs14838682	66104391	T/G	0.432	3.42602e-08
ESS	1	rs314845060	66108684	C/G	0.426	4.05742e-08
ESS	1	rs313235467	66109498	C/T	0.432	3.42602e-08
ESS	1	rs315179918	66115114	A/C	0.426	4.05742e-08
ESS	1	rs313811232	66122645	G/C	0.432	7.91081e-08
ESS	1	rs13880109	66141862	C/T	0.424	6.24083e-08
ESS	1	rs314078322	66158451	C/A	0.439	1.73585e-07
ESS	1	rs317250987	66176862	A/G	0.441	8.19954e-08
ESS	1	rs312336098	66182414	A/G	0.441	1.27061e-07
ESS	1	rs13880157	66200997	C/T	0.429	9.07137e-08
ESS	1	rs313193914	66236525	C/T	0.429	1.43469e-07
ESS	1	rs318227566	66241649	A/G	0.48	1.60454e-07
ESS	1	rs13880199	66255503	T/C	0.429	1.43469e-07
ESS	1	rs15299661	66255829	C/A	0.427	8.30487e-08
ESS	1	rs13880232	66310825	G/A	0.48	5.62499e-07
ESS	1	rs317528269	66322271	C/T	0.427	7.87765e-08
ESS	1	rs312477236	66370298	A/G	0.43	6.90277e-08
ESS	1	rs316334991	66379322	A/T	0.443	1.29388e-07
ESS	1	rs314590045	66382011	T/G	0.559	5.28688e-08
ESS	1	rs314972632	66382040	G/T	0.556	6.21602e-08
ESS	1	rs13658416	66407917	A/G	0.43	6.90277e-08
ESS	1	rs316843311	66444302	G/A	0.431	1.74003e-07
ESS	1	rs314568218	66553398	C/T	0.429	9.50221e-08
ESS	1	rs13880663	66764440	G/A	0.556	4.16658e-07
ESS	1	rs317247076	66784506	G/A	0.554	8.23506e-07
ESS	1	rs312940794	66784613	A/G	0.554	8.23506e-07
ESS	1	rs313111386	66888823	T/C	0.43	4.19255e-07
ESS	1	rs14839505	66890907	G/A	0.556	5.50553e-07
ESS	1	rs316733227	66922552	A/G	0.43	4.19255e-07
ESS	1	rs313970224	66958397	A/G	0.557	4.49364e-07
ESS	1	rs315853852	66963520	T/C	0.556	5.50553e-07
ESS	1	rs314960600	66964840	T/C	0.559	4.27942e-07
